# Supplementary material for: Integration of transcriptomics and metabolomics reveals toxicological mechanisms of ZhuRiHeng drop pill in the 180-day repeated oral toxicity study
Source: Front Pharmacol. 2024 Mar 15;15:1333167. doi: 10.3389/fphar.2024.1333167 (PMC10978746; doi:10.3389/fphar.2024.1333167)
Supplement: Supplementary file 6 [file Table7.XLS]

## Sheet: HDG-vs-CG-diff-genes
gene_id	BaseMean_DESeq2	BaseMean_control_CG	BaseMean_case_HDG	FoldChange	log2FoldChange	p-value	q-value	Regulation	Expression_HDG_1	Expression_HDG_2	Expression_HDG_3	Expression_HDG_4	Expression_CG_1	Expression_CG_2	Expression_CG_3	Expression_CG_4	gene_Dbxref	description	GO_id	GO_term	pathway	pathway_description	TF_family
A2ml1	807.107	1333.93	280.286	0.210078	-2.25101	3.68123e-07	0.000217134	Down	1.28101	1.4072	1.03883	2.6964	9.53253	5.76789	2.64569	12.6096	362442		GO:0004867,GO:0005615,GO:0010951	serine-type endopeptidase inhibitor activity|extracellular space|negative regulation of endopeptidase activity
Abcb1b	2825.39	534.922	5115.86	9.56395	3.25761	0.000103122	0.0197484	Up	14.0723	4.8387	40.5106	67.2887	2.59285	2.07191	6.6266	1.78073	24646	ATP-binding cassette, subfamily B (MDR/TAP), member 1B	GO:0000139,GO:0001666,GO:0001890,GO:0005515,GO:0005524,GO:0005886,GO:0007420,GO:0007595,GO:0008559,GO:0010046,GO:0010212,GO:0014045,GO:0014070,GO:0016021,GO:0016324,GO:0032496,GO:0033189,GO:0033595,GO:0042493,GO:0042626,GO:0042908,GO:0042910,GO:0045332,GO:0046581,GO:0046685,GO:0048545,GO:0055085,GO:0061843,GO:0071217,GO:0071356,GO:0090554,GO:0090555,GO:0097327,GO:0098591,GO:0099038,GO:0099040,GO:…	Golgi membrane|response to hypoxia|placenta development|protein binding|ATP binding|plasma membrane|brain development|lactation|ABC-type xenobiotic transporter activity|response to mycotoxin|response to ionizing radiation|establishment of endothelial blood-brain barrier|response to organic cyclic compound|integral component of membrane|apical plasma membrane|response to lipopolysaccharide|respons…	rno02010,rno04976,rno05206,rno05226	ABC transporters|Bile secretion|MicroRNAs in cancer|Gastric cancer
Abcb9	19.876	28.8711	10.881	0.375249	-1.41408	0.0273956	0.525325	Down	0.0298993	0.0232595	0.0649318	0.0521243	0.0324099	0.0840899	0.199849	0.120107	63886	ATP binding cassette subfamily B member 9	GO:0002474,GO:0005524,GO:0005764,GO:0005765,GO:0005769,GO:0005783,GO:0005789,GO:0006518,GO:0015031,GO:0015421,GO:0015433,GO:0015440,GO:0015833,GO:0016021,GO:0019885,GO:0022857,GO:0030176,GO:0035672,GO:0042288,GO:0042626,GO:0042803,GO:0042824,GO:0043190,GO:0043231,GO:0046978,GO:0055085	antigen processing and presentation of peptide antigen via MHC class I|ATP binding|lysosome|lysosomal membrane|early endosome|endoplasmic reticulum|endoplasmic reticulum membrane|peptide metabolic process|protein transport|ABC-type oligopeptide transporter activity|ABC-type peptide antigen transporter activity|ABC-type peptide transporter activity|peptide transport|integral component of membrane|…	rno02010,rno04142	ABC transporters|Lysosome
Abcc3	308.105	169.165	447.044	2.64443	1.40296	0.0153127	0.40832	Up	3.11485	3.00496	0.582706	0.859404	0.7756	1.23324	0.275919	0.441296	140668	ATP binding cassette subfamily C member 3	GO:0005524,GO:0005886,GO:0005887,GO:0006855,GO:0008559,GO:0010033,GO:0010243,GO:0014070,GO:0015164,GO:0015431,GO:0015432,GO:0015721,GO:0015779,GO:0016020,GO:0016021,GO:0016323,GO:0032355,GO:0032496,GO:0042626,GO:0042908,GO:0042910,GO:0055085,GO:0071714,GO:0071716,GO:0098656	ATP binding|plasma membrane|integral component of plasma membrane|drug transmembrane transport|ABC-type xenobiotic transporter activity|response to organic substance|response to organonitrogen compound|response to organic cyclic compound|glucuronoside transmembrane transporter activity|ABC-type glutathione S-conjugate transporter activity|ABC-type bile acid transporter activity|bile acid and bile…	rno01523,rno02010,rno04976	Antifolate resistance|ABC transporters|Bile secretion
Abcg8	142.35	192.762	91.9382	0.476799	-1.06855	0.0354328	0.583138	Down	0.456935	0.193889	0.789343	0.562625	0.450275	1.69121	1.01984	0.881264	155192	ATP binding cassette subfamily G member 8	GO:0005524,GO:0005886,GO:0005887,GO:0007584,GO:0007588,GO:0010949,GO:0014850,GO:0015914,GO:0015918,GO:0016324,GO:0031667,GO:0033344,GO:0038183,GO:0042493,GO:0042626,GO:0042632,GO:0043190,GO:0043235,GO:0045796,GO:0046872,GO:0046982,GO:0055085,GO:0055092,GO:0070328,GO:0120009,GO:0120020	ATP binding|plasma membrane|integral component of plasma membrane|response to nutrient|excretion|negative regulation of intestinal phytosterol absorption|response to muscle activity|phospholipid transport|sterol transport|apical plasma membrane|response to nutrient levels|cholesterol efflux|bile acid signaling pathway|response to drug|ATPase-coupled transmembrane transporter activity|cholesterol …	rno02010,rno04975,rno04976,rno04979	ABC transporters|Fat digestion and absorption|Bile secretion|Cholesterol metabolism
Actl10	2.36312	0.48842	4.23781	8.43815	3.07693	0.0198559	0.462551	Up	0.0397626	0.0164973	0.0518111	0.0341264	0.00862028	0	0.00817774	0	100911682		GO:0005869	dynactin complex
Adam8	126.42	18.4395	234.4	12.6979	3.66652	0.000668771	0.0705603	Up	0.316924	0.0773473	1.55196	4.10003	0.175136	0.0466054	0.140584	0.124814	499285		GO:0000902,GO:0001525,GO:0002102,GO:0002523,GO:0002675,GO:0002693,GO:0004222,GO:0005509,GO:0005737,GO:0005886,GO:0005887,GO:0006508,GO:0006954,GO:0008237,GO:0008270,GO:0009986,GO:0022407,GO:0032010,GO:0032127,GO:0033089,GO:0042581,GO:0043406,GO:0043524,GO:0045089,GO:0045780,GO:0045785,GO:0048247,GO:0050729,GO:0050839,GO:0051044,GO:0051092,GO:0051897,GO:0070245,GO:0070820,GO:0071133,GO:0071456,GO:…	cell morphogenesis|angiogenesis|podosome|leukocyte migration involved in inflammatory response|positive regulation of acute inflammatory response|positive regulation of cellular extravasation|metalloendopeptidase activity|calcium ion binding|cytoplasm|plasma membrane|integral component of plasma membrane|proteolysis|inflammatory response|metallopeptidase activity|zinc ion binding|cell surface|reg…
Adamdec1	18.8101	29.1585	8.46175	0.289998	-1.78588	0.00440985	0.21832	Down	0.0303318	0.188768	0.0988066	0.0433874	0.273989	0.389972	0.395084	0.152306	290338	ADAM-like, decysin 1	GO:0004222,GO:0006508	metalloendopeptidase activity|proteolysis
Adamts3	5.43301	8.12527	2.74075	0.332491	-1.58861	0.0216278	0.474711	Down	0.0163173	0.0112833	0.023624	0.0116704	0.0707498	0.0291374	0.039152	0.0491607	305253	ADAM metallopeptidase with thrombospondin type 1, motif 3	GO:0001701,GO:0004175,GO:0004222,GO:0005615,GO:0007229,GO:0008233,GO:0010573,GO:0016485,GO:0030198,GO:0031012,GO:0032964,GO:0046872,GO:1900748	in utero embryonic development|endopeptidase activity|metalloendopeptidase activity|extracellular space|integrin-mediated signaling pathway|peptidase activity|vascular endothelial growth factor production|protein processing|extracellular matrix organization|extracellular matrix|collagen biosynthetic process|metal ion binding|positive regulation of vascular endothelial growth factor signaling path…
Adgrg2	9.52313	1.50483	17.5414	11.6412	3.54117	0.0374588	0.597423	Up	0	0.00541834	0.0340334	0.341856	0	0	0.0161153	0.0157382	266735	adhesion G protein-coupled receptor G2	GO:0004930,GO:0005829,GO:0005886,GO:0005887,GO:0007166,GO:0007189,GO:0016324	G protein-coupled receptor activity|cytosol|plasma membrane|integral component of plasma membrane|cell surface receptor signaling pathway|adenylate cyclase-activating G protein-coupled receptor signaling pathway|apical plasma membrane
Adig	7.84649	0.98609	14.7069	14.7942	3.88696	0.0180521	0.442922	Up	0	0.0423583	1.10858	1.31434	0	0	0.0419941	0.123035	100361007		GO:0005634,GO:0005737,GO:0005811,GO:0007283,GO:0016021,GO:0045600,GO:0050872,GO:0050873	nucleus|cytoplasm|lipid droplet|spermatogenesis|integral component of membrane|positive regulation of fat cell differentiation|white fat cell differentiation|brown fat cell differentiation
Akr7a3	3654.81	1401.42	5908.2	4.21576	2.07579	5.88349e-07	0.00030985	Up	41.226	75.1451	97.6688	174.304	18.6978	15.6081	29.4126	27.2914	26760	aldo-keto reductase family 7 member A3	GO:0004033,GO:0005829,GO:0042802,GO:0046222,GO:0046223,GO:0047834	aldo-keto reductase (NADP) activity|cytosol|identical protein binding|aflatoxin metabolic process|aflatoxin catabolic process|D-threo-aldose 1-dehydrogenase activity	rno00980	Metabolism of xenobiotics by cytochrome P450
Aldh1a1	12207	5371.85	19042.2	3.54489	1.82574	5.67022e-08	4.91841e-05	Up	129.638	154.188	269.458	269.975	37.8483	73.1299	57.7261	57.8453	24188	aldehyde dehydrogenase 1 family, member A1	GO:0001523,GO:0001758,GO:0001822,GO:0001889,GO:0002072,GO:0002138,GO:0004028,GO:0004029,GO:0005634,GO:0005737,GO:0005829,GO:0006979,GO:0007494,GO:0014070,GO:0018479,GO:0030392,GO:0032355,GO:0032526,GO:0042493,GO:0042572,GO:0042573,GO:0042802,GO:0042904,GO:0042905,GO:0043065,GO:0044849,GO:0045471,GO:0048048,GO:0051287,GO:0110095,GO:0120163	retinoid metabolic process|retinal dehydrogenase activity|kidney development|liver development|optic cup morphogenesis involved in camera-type eye development|retinoic acid biosynthetic process|3-chloroallyl aldehyde dehydrogenase activity|aldehyde dehydrogenase (NAD+) activity|nucleus|cytoplasm|cytosol|response to oxidative stress|midgut development|response to organic cyclic compound|benzaldehy…	rno00830	Retinol metabolism
Aldh1a7	3329.2	1950.78	4707.62	2.41335	1.27104	0.0165936	0.422606	Up	32.0204	117.294	33.8803	38.8136	22.1562	41.6658	16.2532	8.51962	29651		GO:0004028,GO:0004029,GO:0005829,GO:0006068,GO:0018479,GO:0035106,GO:0042802,GO:0043878,GO:0051287	3-chloroallyl aldehyde dehydrogenase activity|aldehyde dehydrogenase (NAD+) activity|cytosol|ethanol catabolic process|benzaldehyde dehydrogenase (NAD+) activity|operant conditioning|identical protein binding|glyceraldehyde-3-phosphate dehydrogenase (NAD+) (non-phosphorylating) activity|NAD binding	rno00830	Retinol metabolism
Ankrd65	8.61062	12.8857	4.33558	0.331149	-1.59445	0.0117625	0.369769	Down	0.0592773	0.0409898	0.171642	0.0847917	0.214182	0.31755	0.182868	0.337337	680734	ankyrin repeat domain 65
Anxa13	60.7766	40.2775	81.2756	2.01279	1.0092	0.012666	0.378993	Up	1.40341	1.0028	1.18524	1.79	0.845141	0.21719	0.94607	0.642058	362915	annexin A13	GO:0001786,GO:0005509,GO:0005544,GO:0005654,GO:0005737,GO:0005886,GO:0016323,GO:0016324,GO:0019898,GO:0031210,GO:0042997,GO:0042998,GO:0045121,GO:0070382,GO:1901611	phosphatidylserine binding|calcium ion binding|calcium-dependent phospholipid binding|nucleoplasm|cytoplasm|plasma membrane|basolateral plasma membrane|apical plasma membrane|extrinsic component of membrane|phosphatidylcholine binding|negative regulation of Golgi to plasma membrane protein transport|positive regulation of Golgi to plasma membrane protein transport|membrane raft|exocytic vesicle|p…
Ap1m2	9.51146	3.78482	15.2381	4.04311	2.01547	0.0017108	0.129372	Up	0.324873	0.0919011	0.224484	0.316845	0.0640276	0.0791069	0.0303703	0.0593197	367038	adaptor related protein complex 1 subunit mu 2	GO:0005794,GO:0006886,GO:0016192,GO:0030131,GO:0030136,GO:0030665,GO:0031410,GO:0035615,GO:0043231	Golgi apparatus|intracellular protein transport|vesicle-mediated transport|clathrin adaptor complex|clathrin-coated vesicle|clathrin-coated vesicle membrane|cytoplasmic vesicle|clathrin adaptor activity|intracellular membrane-bounded organelle	rno04142,rno05170	Lysosome|Human immunodeficiency virus 1 infection
Apcdd1	26.2862	38.3949	14.1775	0.369204	-1.43751	0.00670343	0.274131	Down	0.102643	0.0684422	0.103493	0.165176	0.325839	0.526297	0.143247	0.169347	689616		GO:0001942,GO:0005886,GO:0005887,GO:0017147,GO:0030178,GO:0042487,GO:0042802,GO:0043615	hair follicle development|plasma membrane|integral component of plasma membrane|Wnt-protein binding|negative regulation of Wnt signaling pathway|regulation of odontogenesis of dentin-containing tooth|identical protein binding|astrocyte cell migration
Apoa4	37166	53215.5	21116.5	0.396811	-1.33348	2.39018e-11	7.04912e-08	Down	363.006	430.474	377.506	406.013	1112.82	1234.72	856.549	691.944	25080	apolipoprotein A4	GO:0002227,GO:0005507,GO:0005543,GO:0005615,GO:0006695,GO:0006869,GO:0006982,GO:0007159,GO:0008203,GO:0008289,GO:0009986,GO:0010873,GO:0010898,GO:0014012,GO:0015485,GO:0016042,GO:0016209,GO:0019430,GO:0030300,GO:0031210,GO:0032094,GO:0032374,GO:0033344,GO:0033700,GO:0034014,GO:0034361,GO:0034364,GO:0034372,GO:0034380,GO:0034445,GO:0035634,GO:0042157,GO:0042627,GO:0042632,GO:0042744,GO:0042802,GO:…	innate immune response in mucosa|copper ion binding|phospholipid binding|extracellular space|cholesterol biosynthetic process|lipid transport|response to lipid hydroperoxide|leukocyte cell-cell adhesion|cholesterol metabolic process|lipid binding|cell surface|positive regulation of cholesterol esterification|positive regulation of triglyceride catabolic process|peripheral nervous system axon rege…	rno04975,rno04977,rno04979,rno05417	Fat digestion and absorption|Vitamin digestion and absorption|Cholesterol metabolism|Lipid and atherosclerosis
Arhgef16	10.1647	4.22842	16.1009	3.78209	1.91918	0.00764616	0.293542	Up	0.102553	0.0531861	0.159081	0.180749	0.0158806	0.00784829	0.0451962	0.0588518	687105	Rho guanine nucleotide exchange factor 16	GO:0005085,GO:0030165,GO:0030971,GO:0031267,GO:0060326,GO:0090630,GO:1903078	guanyl-nucleotide exchange factor activity|PDZ domain binding|receptor tyrosine kinase binding|small GTPase binding|cell chemotaxis|activation of GTPase activity|positive regulation of protein localization to plasma membrane
Asmt	1.66798	3.33597	0	0.0545225	-4.197	0.0480054	0.654517	Down	0	0	0	0	0	0.0867723	0.0166566	0.113868	246281	acetylserotonin O-methyltransferase	GO:0008171,GO:0008757,GO:0017096,GO:0019438,GO:0030187,GO:0032259,GO:0042802,GO:0042803,GO:2000019	O-methyltransferase activity|S-adenosylmethionine-dependent methyltransferase activity|acetylserotonin O-methyltransferase activity|aromatic compound biosynthetic process|melatonin biosynthetic process|methylation|identical protein binding|protein homodimerization activity|negative regulation of male gonad development	rno00380	Tryptophan metabolism
Asns	88.3254	51.5314	125.119	2.42295	1.27676	0.013032	0.382299	Up	1.09695	0.877983	1.56626	1.0193	0.365143	0.194337	0.239814	1.06693	25612	asparagine synthetase (glutamine-hydrolyzing)	GO:0001889,GO:0004066,GO:0005524,GO:0005829,GO:0006520,GO:0006529,GO:0006541,GO:0009416,GO:0009612,GO:0009636,GO:0031427,GO:0031667,GO:0032354,GO:0032870,GO:0042149,GO:0042802,GO:0043066,GO:0043200,GO:0045931,GO:0070981	liver development|asparagine synthase (glutamine-hydrolyzing) activity|ATP binding|cytosol|cellular amino acid metabolic process|asparagine biosynthetic process|glutamine metabolic process|response to light stimulus|response to mechanical stimulus|response to toxic substance|response to methotrexate|response to nutrient levels|response to follicle-stimulating hormone|cellular response to hormone …	rno00250	Alanine, aspartate and glutamate metabolism
Atp6ap1l	58.0631	27.6479	88.4782	3.19279	1.67482	0.00299619	0.175325	Up	0.154751	0.233474	0.677231	0.659046	0.101663	0.0753639	0.144667	0.216633	361875	ATPase H+ transporting accessory protein 1 like	GO:0016021,GO:0030641,GO:0033180,GO:0033181,GO:1902600	integral component of membrane|regulation of cellular pH|proton-transporting V-type ATPase, V1 domain|plasma membrane proton-transporting V-type ATPase complex|proton transmembrane transport
Atp8b4	110.342	162.159	58.5248	0.362206	-1.46512	1.17446e-05	0.00333051	Down	0.34672	0.178224	0.123273	0.128378	0.768296	0.404351	0.435419	0.502268	311396		GO:0000287,GO:0005524,GO:0005794,GO:0005886,GO:0016021	magnesium ion binding|ATP binding|Golgi apparatus|plasma membrane|integral component of membrane
Bhlha15	101.967	35.0146	168.92	4.83105	2.27234	1.29262e-09	1.73282e-06	Up	1.49464	1.61673	0.911936	1.12243	0.192873	0.137259	0.45377	0.24302	25334	basic helix-loop-helix family, member a15	GO:0000977,GO:0000978,GO:0000981,GO:0001228,GO:0003677,GO:0005634,GO:0006357,GO:0006851,GO:0007030,GO:0007186,GO:0007267,GO:0010832,GO:0019722,GO:0030182,GO:0030968,GO:0042149,GO:0042593,GO:0042802,GO:0045944,GO:0046983,GO:0048312,GO:0048469,GO:1990837	RNA polymerase II transcription regulatory region sequence-specific DNA binding|RNA polymerase II cis-regulatory region sequence-specific DNA binding|DNA-binding transcription factor activity, RNA polymerase II-specific|DNA-binding transcription activator activity, RNA polymerase II-specific|DNA binding|nucleus|regulation of transcription by RNA polymerase II|mitochondrial calcium ion transmembra…	rno04950	Maturity onset diabetes of the young	bHLH
Bicdl2	3.04791	0.959711	5.13611	5.19536	2.37722	0.0186219	0.45044	Up	0.0892778	0.0529156	0.0553951	0.0820961	0.0276498	0	0.0131152	0.0128083	302964	BICD family like cargo adaptor 2	GO:0005737,GO:0031267,GO:0047496,GO:0055107	cytoplasm|small GTPase binding|vesicle transport along microtubule|Golgi to secretory granule transport
Bmerb1	27.6238	41.0974	14.1501	0.345883	-1.53164	6.36761e-06	0.00216537	Down	0.240073	0.235179	0.173788	0.157395	0.679493	0.643038	0.370308	0.602741	360459	bMERB domain containing 1	GO:0007026,GO:0015630,GO:0021822	negative regulation of microtubule depolymerization|microtubule cytoskeleton|negative regulation of cell motility involved in cerebral cortex radial glia guided migration
C1qtnf2	32.0401	20.1152	43.9651	2.18886	1.13018	0.00894805	0.314964	Up	0.579854	1.31225	0.419753	0.980244	0.361889	0.414172	0.252965	0.441156	497886	C1q and TNF related 2	GO:0000187,GO:0005102,GO:0005615,GO:0019216,GO:0032991,GO:0042802,GO:0045725,GO:0046321,GO:0046326	activation of MAPK activity|signaling receptor binding|extracellular space|regulation of lipid metabolic process|protein-containing complex|identical protein binding|positive regulation of glycogen biosynthetic process|positive regulation of fatty acid oxidation|positive regulation of glucose import
C1qtnf3	30.6348	58.8093	2.46029	0.0418444	-4.57882	5.88425e-05	0.012221	Down	0.0373315	0.0129072	0.013512	0.0667498	0.0269774	0.0799942	1.81706	1.02474	294806	C1q and TNF related 3	GO:0001819,GO:0005576,GO:0005615,GO:0010629,GO:0032715,GO:0032991,GO:0035356,GO:0042593,GO:0042802,GO:0045444,GO:0045721,GO:0050728,GO:0051897,GO:0070165,GO:0070374,GO:0071638,GO:1901223	positive regulation of cytokine production|extracellular region|extracellular space|negative regulation of gene expression|negative regulation of interleukin-6 production|protein-containing complex|cellular triglyceride homeostasis|glucose homeostasis|identical protein binding|fat cell differentiation|negative regulation of gluconeogenesis|negative regulation of inflammatory response|positive reg…
Ca9	9.9056	5.72168	14.0895	2.46251	1.30013	0.0211637	0.47142	Up	0.2782	0.100369	0.13134	0.2206	0.10489	0.0518374	0.0870675	0.0485889	313495	carbonic anhydrase 9	GO:0001666,GO:0002009,GO:0004089,GO:0005886,GO:0006730,GO:0008270,GO:0016021,GO:0016323,GO:0016836,GO:0033574,GO:0042493,GO:0046903	response to hypoxia|morphogenesis of an epithelium|carbonate dehydratase activity|plasma membrane|one-carbon metabolic process|zinc ion binding|integral component of membrane|basolateral plasma membrane|hydro-lyase activity|response to testosterone|response to drug|secretion	rno00910	Nitrogen metabolism
Cacnb4	14.7619	22.7174	6.80636	0.29904	-1.74159	0.00927498	0.321054	Down	0.0286662	0.0208136	0.0186761	0.0153768	0.17401	0.0214991	0.0353736	0.0575768	58942	calcium voltage-gated channel auxiliary subunit beta 4	GO:0005245,GO:0005515,GO:0005730,GO:0005737,GO:0005886,GO:0005891,GO:0006816,GO:0006874,GO:0007214,GO:0007268,GO:0007528,GO:0007628,GO:0008285,GO:0008331,GO:0014051,GO:0016607,GO:0019227,GO:0019901,GO:0030217,GO:0035249,GO:0042391,GO:0045202,GO:0046058,GO:0048536,GO:0048538,GO:0048541,GO:0050852,GO:0050877,GO:0050908,GO:0051932,GO:0055001,GO:0070588,GO:0098793,GO:0098978,GO:0099635,GO:0099703,GO:…	voltage-gated calcium channel activity|protein binding|nucleolus|cytoplasm|plasma membrane|voltage-gated calcium channel complex|calcium ion transport|cellular calcium ion homeostasis|gamma-aminobutyric acid signaling pathway|chemical synaptic transmission|neuromuscular junction development|adult walking behavior|negative regulation of cell population proliferation|high voltage-gated calcium chan…	rno04010,rno04260,rno04261,rno04921,rno05410,rno05412,rno05414	MAPK signaling pathway|Cardiac muscle contraction|Adrenergic signaling in cardiomyocytes|Oxytocin signaling pathway|Hypertrophic cardiomyopathy|Arrhythmogenic right ventricular cardiomyopathy|Dilated cardiomyopathy
Caln1	25.2696	40.4023	10.137	0.250437	-1.99748	1.34887e-06	0.000641626	Down	0.0155575	0.0368843	0.0193063	0.0238434	0.077092	0.0690548	0.111987	0.113831	363909	calneuron 1	GO:0005509,GO:0005886,GO:0016021,GO:0032588,GO:0048471	calcium ion binding|plasma membrane|integral component of membrane|trans-Golgi network membrane|perinuclear region of cytoplasm
Camk2b	5.04123	2.01369	8.06878	4.05943	2.02128	0.0381961	0.599811	Up	0.14183	0.0367778	0.0128337	0.0190197	0.0128116	0.0126631	0.0121539	0.0118695	24245	calcium/calmodulin-dependent protein kinase II beta	GO:0000082,GO:0002030,GO:0004674,GO:0004683,GO:0005515,GO:0005516,GO:0005524,GO:0005737,GO:0005815,GO:0005829,GO:0005954,GO:0006468,GO:0006816,GO:0010976,GO:0014069,GO:0018105,GO:0019901,GO:0030425,GO:0032222,GO:0032430,GO:0033017,GO:0042802,GO:0042803,GO:0043005,GO:0043204,GO:0043274,GO:0046686,GO:0046777,GO:0048169,GO:0048858,GO:0050885,GO:0051233,GO:0060466,GO:0061003,GO:0090129,GO:0098973,GO:…	G1/S transition of mitotic cell cycle|inhibitory G protein-coupled receptor phosphorylation|protein serine/threonine kinase activity|calmodulin-dependent protein kinase activity|protein binding|calmodulin binding|ATP binding|cytoplasm|microtubule organizing center|cytosol|calcium- and calmodulin-dependent protein kinase complex|protein phosphorylation|calcium ion transport|positive regulation of …	rno04012,rno04020,rno04024,rno04066,rno04114,rno04217,rno04261,rno04310,rno04360,rno04713,rno04720,rno04722,rno04725,rno04728,rno04740,rno04750,rno04911,rno04912,rno04916,rno04921,rno04922,rno04925,rno04934,rno04971,rno05012,rno05022,rno05031,rno05152,rno05200,rno05205,rno05214,rno05415,rno05417	ErbB signaling pathway|Calcium signaling pathway|cAMP signaling pathway|HIF-1 signaling pathway|Oocyte meiosis|Necroptosis|Adrenergic signaling in cardiomyocytes|Wnt signaling pathway|Axon guidance|Circadian entrainment|Long-term potentiation|Neurotrophin signaling pathway|Cholinergic synapse|Dopaminergic synapse|Olfactory transduction|Inflammatory mediator regulation of TRP channels|Insulin secr…
Camk2n1	175.102	116.482	233.722	2.00745	1.00536	0.00881706	0.313292	Up	8.82812	15.5794	11.1836	24.927	4.98406	7.29091	10.1499	6.83402	287005	calcium/calmodulin-dependent protein kinase II inhibitor 1	GO:0003084,GO:0004860,GO:0006469,GO:0007268,GO:0008285,GO:0008427,GO:0010628,GO:0014069,GO:0019901,GO:0030425,GO:0035774,GO:0043025,GO:0045202,GO:0045786,GO:0045861,GO:0055074,GO:0070373,GO:1904030	positive regulation of systemic arterial blood pressure|protein kinase inhibitor activity|negative regulation of protein kinase activity|chemical synaptic transmission|negative regulation of cell population proliferation|calcium-dependent protein kinase inhibitor activity|positive regulation of gene expression|postsynaptic density|protein kinase binding|dendrite|positive regulation of insulin sec…
Cblc	33.178	21.699	44.6569	2.053	1.03773	0.0143403	0.399738	Up	0.906847	0.313538	1.06675	0.567514	0.40958	0.275286	0.341927	0.349106	292699	Cbl proto-oncogene C	GO:0001784,GO:0005154,GO:0005509,GO:0005886,GO:0006511,GO:0007165,GO:0007166,GO:0007175,GO:0016567,GO:0017124,GO:0030971,GO:0042059,GO:0043407,GO:0045121,GO:0061630	phosphotyrosine residue binding|epidermal growth factor receptor binding|calcium ion binding|plasma membrane|ubiquitin-dependent protein catabolic process|signal transduction|cell surface receptor signaling pathway|negative regulation of epidermal growth factor-activated receptor activity|protein ubiquitination|SH3 domain binding|receptor tyrosine kinase binding|negative regulation of epidermal g…	rno04120,rno04144	Ubiquitin mediated proteolysis|Endocytosis
Cbr1	87.3841	53.9925	120.776	2.23697	1.16155	0.00263869	0.162125	Up	5.07064	3.28716	1.87201	2.96473	2.52835	1.52116	0.756064	1.04391	29224	carbonyl reductase 1	GO:0001542,GO:0004090,GO:0005515,GO:0005634,GO:0005737,GO:0005886,GO:0005902,GO:0006706,GO:0016491,GO:0016655,GO:0017144,GO:0030855,GO:0032355,GO:0032496,GO:0032570,GO:0033574,GO:0034698,GO:0042373,GO:0042376,GO:0043231,GO:0047020,GO:0047021,GO:0050221,GO:1905344,GO:2000379	ovulation from ovarian follicle|carbonyl reductase (NADPH) activity|protein binding|nucleus|cytoplasm|plasma membrane|microvillus|steroid catabolic process|oxidoreductase activity|oxidoreductase activity, acting on NAD(P)H, quinone or similar compound as acceptor|drug metabolic process|epithelial cell differentiation|response to estradiol|response to lipopolysaccharide|response to progesterone|re…	rno00590,rno00790,rno00980,rno05204	Arachidonic acid metabolism|Folate biosynthesis|Metabolism of xenobiotics by cytochrome P450|Chemical carcinogenesis
Ccdc113	6.58942	2.33369	10.8452	4.70921	2.23548	0.00625983	0.266016	Up	0.0813347	0.0964153	0.164016	0.18698	0	0.0248978	0.0597414	0.0233375	291847		GO:0032991,GO:0034451,GO:0036064,GO:0060271	protein-containing complex|centriolar satellite|ciliary basal body|cilium assembly
Ccdc57	7.43339	4.49898	10.3678	2.29872	1.20083	0.0343913	0.575288	Up	0.0190149	0.0306802	0.0206472	0.0226661	0.0114508	0.00679088	0.0130356	0.00848709	688324		GO:0000086,GO:0005813,GO:0005814,GO:0005876,GO:0007020,GO:0007099,GO:0034451,GO:0045931,GO:0060271	G2/M transition of mitotic cell cycle|centrosome|centriole|spindle microtubule|microtubule nucleation|centriole replication|centriolar satellite|positive regulation of mitotic cell cycle|cilium assembly
Ccne2	20.2478	29.9223	10.5734	0.356922	-1.48632	0.00283727	0.169386	Down	0.124361	0.128992	0.0590784	0.0416928	0.134803	0.258154	0.231788	0.32784	362485	cyclin E2	GO:0000079,GO:0000082,GO:0000307,GO:0000723,GO:0005634,GO:0005737,GO:0005813,GO:0006270,GO:0007129,GO:0016538,GO:0019901,GO:0044772,GO:0051726,GO:0070192,GO:0097134,GO:0097135,GO:1903827	regulation of cyclin-dependent protein serine/threonine kinase activity|G1/S transition of mitotic cell cycle|cyclin-dependent protein kinase holoenzyme complex|telomere maintenance|nucleus|cytoplasm|centrosome|DNA replication initiation|homologous chromosome pairing at meiosis|cyclin-dependent protein serine/threonine kinase regulator activity|protein kinase binding|mitotic cell cycle phase tran…	rno04110,rno04114,rno04115,rno04151,rno04218,rno04934,rno05161,rno05162,rno05165,rno05166,rno05169,rno05200,rno05203,rno05206,rno05215,rno05222,rno05226	Cell cycle|Oocyte meiosis|p53 signaling pathway|PI3K-Akt signaling pathway|Cellular senescence|Cushing syndrome|Hepatitis B|Measles|Human papillomavirus infection|Human T-cell leukemia virus 1 infection|Epstein-Barr virus infection|Pathways in cancer|Viral carcinogenesis|MicroRNAs in cancer|Prostate cancer|Small cell lung cancer|Gastric cancer
Ccng1	2150.65	1321.72	2979.59	2.25414	1.17257	0.0010976	0.0999981	Up	16.9357	12.573	30.0788	38.4324	13.2924	7.91324	13.2711	8.98429	25405	cyclin G1	GO:0000079,GO:0000307,GO:0005634,GO:0005737,GO:0006949,GO:0007095,GO:0007420,GO:0010243,GO:0016538,GO:0030425,GO:0043025,GO:0043066,GO:0044772,GO:0048471,GO:0051301,GO:0051726	regulation of cyclin-dependent protein serine/threonine kinase activity|cyclin-dependent protein kinase holoenzyme complex|nucleus|cytoplasm|syncytium formation|mitotic G2 DNA damage checkpoint signaling|brain development|response to organonitrogen compound|cyclin-dependent protein serine/threonine kinase regulator activity|dendrite|neuronal cell body|negative regulation of apoptotic process|mito…	rno04115,rno05206	p53 signaling pathway|MicroRNAs in cancer
Cd24	133.054	81.5677	184.54	2.25859	1.17542	0.000840547	0.0826313	Up	1.87142	1.4488	3.90215	3.25886	1.38177	0.886288	1.24111	1.13036	25145	CD24 molecule	GO:0001666,GO:0001775,GO:0001959,GO:0002237,GO:0002329,GO:0002523,GO:0002842,GO:0002863,GO:0002904,GO:0005886,GO:0006955,GO:0007155,GO:0007157,GO:0007159,GO:0007166,GO:0007204,GO:0007267,GO:0007274,GO:0007406,GO:0008637,GO:0009897,GO:0009986,GO:0010976,GO:0016020,GO:0016477,GO:0019901,GO:0022407,GO:0022409,GO:0030246,GO:0030262,GO:0030296,GO:0030544,GO:0030889,GO:0031175,GO:0031295,GO:0031362,GO:…	response to hypoxia|cell activation|regulation of cytokine-mediated signaling pathway|response to molecule of bacterial origin|pre-B cell differentiation|leukocyte migration involved in inflammatory response|positive regulation of T cell mediated immune response to tumor cell|positive regulation of inflammatory response to antigenic stimulus|positive regulation of B cell apoptotic process|plasma …	rno04640	Hematopoietic cell lineage
Cda	8.01131	3.43713	12.5855	3.65068	1.86817	0.018899	0.453883	Up	0.208621	0.226694	0.0539356	0.0532888	0.0323055	0.0106437	0.0306471	0.0698369	362638	cytidine deaminase	GO:0001882,GO:0004126,GO:0005829,GO:0008270,GO:0009972,GO:0030308,GO:0042802,GO:0042803,GO:0045980,GO:0046898,GO:0047844,GO:0071217	nucleoside binding|cytidine deaminase activity|cytosol|zinc ion binding|cytidine deamination|negative regulation of cell growth|identical protein binding|protein homodimerization activity|negative regulation of nucleotide metabolic process|response to cycloheximide|deoxycytidine deaminase activity|cellular response to external biotic stimulus	rno00240,rno00983	Pyrimidine metabolism|Drug metabolism - other enzymes
Cdh13	57.3615	25.174	89.5489	3.55284	1.82897	0.0074554	0.290072	Up	0.229904	0.22308	0.39459	1.93337	0.23313	0.15097	0.198283	0.201092	192248	cadherin 13	GO:0000278,GO:0001938,GO:0001954,GO:0002040,GO:0005509,GO:0005615,GO:0005737,GO:0005886,GO:0005901,GO:0007156,GO:0007162,GO:0007266,GO:0008285,GO:0009897,GO:0010033,GO:0016339,GO:0016342,GO:0016601,GO:0030032,GO:0030100,GO:0030169,GO:0030335,GO:0031225,GO:0042058,GO:0042802,GO:0042803,GO:0043005,GO:0043542,GO:0043616,GO:0045202,GO:0045296,GO:0045944,GO:0048471,GO:0048661,GO:0050850,GO:0050927,GO:…	mitotic cell cycle|positive regulation of endothelial cell proliferation|positive regulation of cell-matrix adhesion|sprouting angiogenesis|calcium ion binding|extracellular space|cytoplasm|plasma membrane|caveola|homophilic cell adhesion via plasma membrane adhesion molecules|negative regulation of cell adhesion|Rho protein signal transduction|negative regulation of cell population proliferation…
Cdkn1a	3296.45	1511.87	5081.02	3.36069	1.74876	0.0391073	0.6005	Up	19.6627	12.1852	82.9546	104.146	10.5499	4.93002	24.1929	25.2959	114851	cyclin-dependent kinase inhibitor 1A	GO:0000079,GO:0000082,GO:0000086,GO:0000307,GO:0004860,GO:0004861,GO:0005515,GO:0005634,GO:0005654,GO:0005730,GO:0005737,GO:0005829,GO:0006606,GO:0006974,GO:0006977,GO:0006978,GO:0007095,GO:0007265,GO:0007346,GO:0007507,GO:0008285,GO:0009411,GO:0009636,GO:0010033,GO:0010165,GO:0010243,GO:0010629,GO:0010942,GO:0014070,GO:0016310,GO:0016604,GO:0019901,GO:0019912,GO:0030308,GO:0030332,GO:0030890,GO:…	regulation of cyclin-dependent protein serine/threonine kinase activity|G1/S transition of mitotic cell cycle|G2/M transition of mitotic cell cycle|cyclin-dependent protein kinase holoenzyme complex|protein kinase inhibitor activity|cyclin-dependent protein serine/threonine kinase inhibitor activity|protein binding|nucleus|nucleoplasm|nucleolus|cytoplasm|cytosol|protein import into nucleus|cellul…	rno01522,rno01524,rno04012,rno04066,rno04068,rno04110,rno04115,rno04151,rno04218,rno04630,rno04921,rno04928,rno04934,rno05160,rno05161,rno05163,rno05165,rno05166,rno05167,rno05169,rno05200,rno05202,rno05203,rno05205,rno05206,rno05210,rno05211,rno05212,rno05213,rno05214,rno05215,rno05216,rno05217,rno05218,rno05219,rno05220,rno05222,rno05223,rno05224,rno05225,rno05226	Endocrine resistance|Platinum drug resistance|ErbB signaling pathway|HIF-1 signaling pathway|FoxO signaling pathway|Cell cycle|p53 signaling pathway|PI3K-Akt signaling pathway|Cellular senescence|JAK-STAT signaling pathway|Oxytocin signaling pathway|Parathyroid hormone synthesis, secretion and action|Cushing syndrome|Hepatitis C|Hepatitis B|Human cytomegalovirus infection|Human papillomavirus inf…
Ceacam16	1.96827	3.45819	0.478342	0.141161	-2.82459	0.0409384	0.611009	Down	0.0155259	0	0	0.0166564	0.0673182	0.0166345	0.0798279	0.0623683	292700	CEA cell adhesion molecule 16, tectorial membrane component	GO:0005615,GO:0007605,GO:0032426,GO:0042802	extracellular space|sensory perception of sound|stereocilium tip|identical protein binding
Cenpp	6.38719	9.93298	2.84141	0.278153	-1.84605	0.0138276	0.394898	Down	0.0190534	0.0197629	0.103445	0.0817634	0.206533	0.10207	0.235116	0.24875	679342		GO:0000775,GO:0005634,GO:0005654,GO:0005730,GO:0034080	chromosome, centromeric region|nucleus|nucleoplasm|nucleolus|CENP-A containing nucleosome assembly
Ces1d	16330.2	9730.45	22930	2.35654	1.23667	0.00246467	0.155983	Up	205.201	230.086	298.595	515.475	63.4755	119.657	198.412	130.973	113902	carboxylesterase 1D	GO:0001523,GO:0004771,GO:0004806,GO:0005737,GO:0005783,GO:0005788,GO:0005811,GO:0005829,GO:0006695,GO:0008203,GO:0010875,GO:0010887,GO:0016042,GO:0016787,GO:0019626,GO:0030339,GO:0030855,GO:0034379,GO:0042572,GO:0042632,GO:0043231,GO:0043691,GO:0046464,GO:0047376,GO:0051791,GO:0052689,GO:0070857,GO:0071397,GO:0071404,GO:0080030,GO:0090205,GO:0120188	retinoid metabolic process|sterol esterase activity|triglyceride lipase activity|cytoplasm|endoplasmic reticulum|endoplasmic reticulum lumen|lipid droplet|cytosol|cholesterol biosynthetic process|cholesterol metabolic process|positive regulation of cholesterol efflux|negative regulation of cholesterol storage|lipid catabolic process|hydrolase activity|short-chain fatty acid catabolic process|fatt…	rno00983	Drug metabolism - other enzymes
Ces2c	1304.65	584.267	2025.03	3.4664	1.79344	0.000107906	0.0198094	Up	22.0643	16.5731	14.3117	60.7565	7.37345	10.4134	9.28566	4.82052	171118	carboxylesterase 2C	GO:0001523,GO:0005783,GO:0016787,GO:0042572,GO:0043231,GO:0047376,GO:0047619,GO:0052689	retinoid metabolic process|endoplasmic reticulum|hydrolase activity|retinol metabolic process|intracellular membrane-bounded organelle|all-trans-retinyl-palmitate hydrolase, all-trans-retinol forming activity|acylcarnitine hydrolase activity|carboxylic ester hydrolase activity	rno00983	Drug metabolism - other enzymes
Cftr	19.3932	11.6227	27.1638	2.32724	1.21862	0.0061939	0.264025	Up	0.153877	0.0598528	0.0960746	0.136193	0.0542093	0.0288513	0.0395588	0.0656766	24255	CF transmembrane conductance regulator	GO:0003254,GO:0005254,GO:0005260,GO:0005515,GO:0005524,GO:0005634,GO:0005737,GO:0005769,GO:0005789,GO:0005829,GO:0005886,GO:0005887,GO:0005902,GO:0006695,GO:0006821,GO:0006833,GO:0006904,GO:0007568,GO:0009986,GO:0015106,GO:0015108,GO:0015701,GO:0016020,GO:0016021,GO:0016323,GO:0016324,GO:0016853,GO:0019869,GO:0019899,GO:0030165,GO:0030301,GO:0030321,GO:0030324,GO:0030425,GO:0030659,GO:0031901,GO:…	regulation of membrane depolarization|chloride channel activity|intracellularly ATP-gated chloride channel activity|protein binding|ATP binding|nucleus|cytoplasm|early endosome|endoplasmic reticulum membrane|cytosol|plasma membrane|integral component of plasma membrane|microvillus|cholesterol biosynthetic process|chloride transport|water transport|vesicle docking involved in exocytosis|aging|cell…	rno02010,rno04024,rno04152,rno04530,rno04971,rno04972,rno04976	ABC transporters|cAMP signaling pathway|AMPK signaling pathway|Tight junction|Gastric acid secretion|Pancreatic secretion|Bile secretion
Chodl	31.0937	42.2898	19.8976	0.46814	-1.09499	0.00573551	0.252762	Down	0.132131	0.17922	0.275909	0.261696	0.440693	0.609819	0.282197	0.449117	288289	chondrolectin	GO:0005540,GO:0005737,GO:0005813,GO:0005829,GO:0010975,GO:0016021,GO:0048471,GO:0050772	hyaluronic acid binding|cytoplasm|centrosome|cytosol|regulation of neuron projection development|integral component of membrane|perinuclear region of cytoplasm|positive regulation of axonogenesis
Chst9	124.708	168.938	80.4783	0.476828	-1.06846	0.00116316	0.102095	Down	0.878425	0.610135	0.723888	0.479609	1.82785	1.8907	0.750062	1.08696	291770	carbohydrate sulfotransferase 9	GO:0000139,GO:0001537,GO:0006790,GO:0008146,GO:0016021,GO:0016051,GO:0030166	Golgi membrane|N-acetylgalactosamine 4-O-sulfotransferase activity|sulfur compound metabolic process|sulfotransferase activity|integral component of membrane|carbohydrate biosynthetic process|proteoglycan biosynthetic process	rno00513	Various types of N-glycan biosynthesis
Ckap2	22.2004	8.56297	35.8378	4.22324	2.07835	0.000263675	0.039675	Up	0.156611	0.299238	0.393812	0.389089	0.0178696	0.114806	0.0762852	0.0745006	306575	cytoskeleton associated protein 2	GO:0000281,GO:0005813,GO:0005829,GO:0007026,GO:0015630,GO:0045944	mitotic cytokinesis|centrosome|cytosol|negative regulation of microtubule depolymerization|microtubule cytoskeleton|positive regulation of transcription by RNA polymerase II
Clca2	37.8479	74.436	1.25972	0.0168481	-5.89127	0.00371169	0.199754	Down	0.00418463	0.00434046	0.00908769	0.00448935	0	0.00448343	0.00860628	1.27755	308016	chloride channel accessory 2	GO:0005229,GO:0005254,GO:0005654,GO:0005829,GO:0005886,GO:0005887,GO:0006508,GO:0006821,GO:0008237,GO:0015276,GO:0030054,GO:0031965,GO:0034220,GO:0046872	intracellular calcium activated chloride channel activity|chloride channel activity|nucleoplasm|cytosol|plasma membrane|integral component of plasma membrane|proteolysis|chloride transport|metallopeptidase activity|ligand-gated ion channel activity|cell junction|nuclear membrane|ion transmembrane transport|metal ion binding	rno04924,rno04972	Renin secretion|Pancreatic secretion
Cma1	10.9117	5.49732	16.3262	2.96527	1.56816	0.0220667	0.474711	Up	0.2556	0.76884	0.388557	0.356475	0.110825	0.16431	0.0262838	0.282358	25627	chymase 1	GO:0004252,GO:0005576,GO:0005615,GO:0005829,GO:0006508,GO:0006518,GO:0008233,GO:0008236,GO:0022617,GO:0030141,GO:0030901,GO:0034769,GO:0036464,GO:0042277,GO:0045766,GO:0050727,GO:0071333,GO:0140447	serine-type endopeptidase activity|extracellular region|extracellular space|cytosol|proteolysis|peptide metabolic process|peptidase activity|serine-type peptidase activity|extracellular matrix disassembly|secretory granule|midbrain development|basement membrane disassembly|cytoplasmic ribonucleoprotein granule|peptide binding|positive regulation of angiogenesis|regulation of inflammatory response…	rno04614,rno05415	Renin-angiotensin system|Diabetic cardiomyopathy
Cntn1	12.0414	20.809	3.27375	0.156472	-2.67602	0.0220638	0.474711	Down	0.0105561	0	0.0114623	0.0264245	0.0152567	0.00376996	0.101314	0.180219	117258	contactin 1	GO:0005515,GO:0005886,GO:0007155,GO:0007219,GO:0010628,GO:0010765,GO:0010976,GO:0021549,GO:0030246,GO:0031175,GO:0045121,GO:0050731,GO:0099025,GO:0099026	protein binding|plasma membrane|cell adhesion|Notch signaling pathway|positive regulation of gene expression|positive regulation of sodium ion transport|positive regulation of neuron projection development|cerebellum development|carbohydrate binding|neuron projection development|membrane raft|positive regulation of peptidyl-tyrosine phosphorylation|anchored component of postsynaptic membrane|anch…	rno04514	Cell adhesion molecules
Coro2a	67.8834	26.0239	109.743	4.20836	2.07326	2.52926e-05	0.00632143	Up	0.806147	1.04792	0.267151	0.359418	0.232645	0.0616935	0.161489	0.126169	313235	coronin 2A	GO:0005903,GO:0017053,GO:0051015	brush border|transcription repressor complex|actin filament binding
Cpa3	48.7344	22.9661	74.5027	3.24963	1.70027	0.00208366	0.144633	Up	0.709498	1.00352	0.927984	2.42188	0.3321	0.362803	0.679846	0.145743	54242	carboxypeptidase A3	GO:0002002,GO:0004181,GO:0005615,GO:0006508,GO:0008233,GO:0008270,GO:0030133	regulation of angiotensin levels in blood|metallocarboxypeptidase activity|extracellular space|proteolysis|peptidase activity|zinc ion binding|transport vesicle	rno04614,rno04972,rno04974	Renin-angiotensin system|Pancreatic secretion|Protein digestion and absorption
Cpb1	29.64	49.5006	9.77931	0.198059	-2.336	6.46115e-06	0.00216537	Down	0.160733	0.314912	0.135746	0.134118	0.464611	0.669704	0.973343	1.5245	24271	carboxypeptidase B1	GO:0004180,GO:0004181,GO:0005615,GO:0006508,GO:0008270	carboxypeptidase activity|metallocarboxypeptidase activity|extracellular space|proteolysis|zinc ion binding	rno04972,rno04974	Pancreatic secretion|Protein digestion and absorption
Cpne4	30.3477	42.9187	17.7767	0.417301	-1.26084	0.0396494	0.602131	Down	0.127054	0.0747971	0.044744	0.0184197	0.0818891	0.206029	0.225993	0.0827648	367160	copine 4	GO:0005544,GO:0005886,GO:0071277	calcium-dependent phospholipid binding|plasma membrane|cellular response to calcium ion
Cpt1b	35.7662	17.0207	54.5117	3.20114	1.67859	0.0144106	0.399738	Up	0.1228	0.143295	0.883389	0.576373	0.124792	0.131569	0.205202	0.0770774	25756	carnitine palmitoyltransferase 1B	GO:0004095,GO:0005515,GO:0005739,GO:0005741,GO:0006631,GO:0006635,GO:0009437,GO:0009637,GO:0015909,GO:0016021,GO:0043231	carnitine O-palmitoyltransferase activity|protein binding|mitochondrion|mitochondrial outer membrane|fatty acid metabolic process|fatty acid beta-oxidation|carnitine metabolic process|response to blue light|long-chain fatty acid transport|integral component of membrane|intracellular membrane-bounded organelle	rno00071,rno03320,rno04152,rno04714,rno04920,rno04922,rno04931,rno05415	Fatty acid degradation|PPAR signaling pathway|AMPK signaling pathway|Thermogenesis|Adipocytokine signaling pathway|Glucagon signaling pathway|Insulin resistance|Diabetic cardiomyopathy
Crot	5421.69	7452.19	3391.19	0.455059	-1.13587	0.020709	0.470065	Down	22.4709	13.5786	24.6905	5.76927	17.2575	23.9616	36.2178	64.0146	83842	carnitine O-octanoyltransferase	GO:0001579,GO:0005777,GO:0006091,GO:0006631,GO:0006635,GO:0008458,GO:0009437,GO:0010243,GO:0015908,GO:0015909,GO:0015936,GO:0016746,GO:0042493,GO:0043231,GO:0051791	medium-chain fatty acid transport|peroxisome|generation of precursor metabolites and energy|fatty acid metabolic process|fatty acid beta-oxidation|carnitine O-octanoyltransferase activity|carnitine metabolic process|response to organonitrogen compound|fatty acid transport|long-chain fatty acid transport|coenzyme A metabolic process|acyltransferase activity|response to drug|intracellular membrane-…	rno04146	Peroxisome
Cryab	295.145	121.258	469.032	3.86366	1.94997	3.21499e-10	4.74082e-07	Up	10.063	7.39697	7.69843	16.2382	4.23697	2.11621	2.26629	2.10887	25420	crystallin, alpha B	GO:0001540,GO:0001666,GO:0002088,GO:0005198,GO:0005212,GO:0005515,GO:0005576,GO:0005634,GO:0005737,GO:0005739,GO:0005794,GO:0005829,GO:0005886,GO:0006457,GO:0007021,GO:0007517,GO:0007568,GO:0008017,GO:0008092,GO:0009986,GO:0010259,GO:0010629,GO:0010941,GO:0014069,GO:0015630,GO:0030018,GO:0030308,GO:0030424,GO:0031109,GO:0031333,GO:0031430,GO:0031674,GO:0032355,GO:0032387,GO:0032432,GO:0032991,GO:…	amyloid-beta binding|response to hypoxia|lens development in camera-type eye|structural molecule activity|structural constituent of eye lens|protein binding|extracellular region|nucleus|cytoplasm|mitochondrion|Golgi apparatus|cytosol|plasma membrane|protein folding|tubulin complex assembly|muscle organ development|aging|microtubule binding|cytoskeletal protein binding|cell surface|multicellular o…	rno04141,rno04213	Protein processing in endoplasmic reticulum|Longevity regulating pathway - multiple species
Cryl1	655.814	366.374	945.255	2.58004	1.36739	0.0118069	0.369769	Up	8.8869	6.64578	18.848	26.5366	3.23886	3.21782	11.7994	4.77948	290277	crystallin, lambda 1	GO:0005829,GO:0006631,GO:0016616,GO:0042803,GO:0050104,GO:0070403	cytosol|fatty acid metabolic process|oxidoreductase activity, acting on the CH-OH group of donors, NAD or NADP as acceptor|protein homodimerization activity|L-gulonate 3-dehydrogenase activity|NAD+ binding	rno00040	Pentose and glucuronate interconversions
Csmd1	538.08	255.352	820.808	3.21461	1.68464	0.000130768	0.0226859	Up	1.60889	3.13939	0.849785	0.82202	0.749677	0.565491	0.269504	0.383832	364634	CUB and Sushi multiple domains 1	GO:0001964,GO:0007613,GO:0008584,GO:0008585,GO:0016021,GO:0035846,GO:0042593,GO:0060745,GO:1990708	startle response|memory|male gonad development|female gonad development|integral component of membrane|oviduct epithelium development|glucose homeostasis|mammary gland branching involved in pregnancy|conditioned place preference
Csmd3	3.26787	6.09313	0.442608	0.0786072	-3.66919	0.0486774	0.654517	Down	0.00373937	0	0	0	0.0222934	0.0240382	0.00192263	0	314942		GO:0005886,GO:0050773	plasma membrane|regulation of dendrite development
Cst6	4.46489	1.70719	7.22259	4.18992	2.06692	0.0254366	0.511905	Up	0.300291	0.280326	0.0326068	0.322158	0.0976517	0.0321733	0.0308795	0.0603142	171096	cystatin E/M	GO:0001533,GO:0004869,GO:0008544,GO:0010951	cornified envelope|cysteine-type endopeptidase inhibitor activity|epidermis development|negative regulation of endopeptidase activity
Ctnna3	12.5218	21.0117	4.032	0.194286	-2.36375	0.00680166	0.274131	Down	0.0142612	0.00164358	0	0.0118997	0.027482	0.0611179	0.0130356	0.0350093	361839		GO:0005829,GO:0005856,GO:0005912,GO:0005916,GO:0007015,GO:0008013,GO:0030027,GO:0045296,GO:0086073,GO:0086091,GO:0090136,GO:0098609,GO:0098911	cytosol|cytoskeleton|adherens junction|fascia adherens|actin filament organization|beta-catenin binding|lamellipodium|cadherin binding|bundle of His cell-Purkinje myocyte adhesion involved in cell communication|regulation of heart rate by cardiac conduction|epithelial cell-cell adhesion|cell-cell adhesion|regulation of ventricular cardiac muscle cell action potential	rno04390,rno04520,rno04670,rno05100,rno05200,rno05213,rno05226,rno05412	Hippo signaling pathway|Adherens junction|Leukocyte transendothelial migration|Bacterial invasion of epithelial cells|Pathways in cancer|Endometrial cancer|Gastric cancer|Arrhythmogenic right ventricular cardiomyopathy
Cxcr2	5.58585	8.78211	2.38959	0.274558	-1.86482	0.0205182	0.470065	Down	0.0760404	0.0788719	0.0412839	0	0.329701	0.101837	0.117291	0.17182	29385	C-X-C motif chemokine receptor 2	GO:0002438,GO:0002690,GO:0004918,GO:0004930,GO:0004950,GO:0005654,GO:0005886,GO:0006935,GO:0006955,GO:0006968,GO:0007166,GO:0007186,GO:0007200,GO:0007204,GO:0008284,GO:0009897,GO:0009986,GO:0010666,GO:0015630,GO:0016020,GO:0016021,GO:0016493,GO:0016494,GO:0019722,GO:0019957,GO:0019959,GO:0030593,GO:0030901,GO:0031623,GO:0033030,GO:0038112,GO:0042119,GO:0042629,GO:0043066,GO:0043117,GO:0045766,GO:…	acute inflammatory response to antigenic stimulus|positive regulation of leukocyte chemotaxis|interleukin-8 receptor activity|G protein-coupled receptor activity|chemokine receptor activity|nucleoplasm|plasma membrane|chemotaxis|immune response|cellular defense response|cell surface receptor signaling pathway|G protein-coupled receptor signaling pathway|phospholipase C-activating G protein-couple…	rno04060,rno04061,rno04062,rno04072,rno04144,rno05163	Cytokine-cytokine receptor interaction|Viral protein interaction with cytokine and cytokine receptor|Chemokine signaling pathway|Phospholipase D signaling pathway|Endocytosis|Human cytomegalovirus infection
Cyp1a1	64.738	17.5337	111.942	6.41041	2.68042	2.13395e-08	2.24766e-05	Up	1.51343	0.969002	1.04484	0.942107	0.192405	0.300276	0.0288201	0.159493	24296	cytochrome P450, family 1, subfamily a, polypeptide 1	GO:0001666,GO:0001889,GO:0002933,GO:0003824,GO:0004497,GO:0005506,GO:0005515,GO:0005737,GO:0005739,GO:0005743,GO:0005789,GO:0006306,GO:0006631,GO:0006694,GO:0006778,GO:0007568,GO:0008202,GO:0008210,GO:0008283,GO:0008391,GO:0008395,GO:0009308,GO:0009404,GO:0009410,GO:0009611,GO:0009615,GO:0009624,GO:0009635,GO:0009636,GO:0009804,GO:0009812,GO:0010033,GO:0010041,GO:0014070,GO:0016491,GO:0016679,GO:…	response to hypoxia|liver development|lipid hydroxylation|catalytic activity|monooxygenase activity|iron ion binding|protein binding|cytoplasm|mitochondrion|mitochondrial inner membrane|endoplasmic reticulum membrane|DNA methylation|fatty acid metabolic process|steroid biosynthetic process|porphyrin-containing compound metabolic process|aging|steroid metabolic process|estrogen metabolic process|c…	rno00140,rno00380,rno00830,rno00980,rno04913,rno05204,rno05417	Steroid hormone biosynthesis|Tryptophan metabolism|Retinol metabolism|Metabolism of xenobiotics by cytochrome P450|Ovarian steroidogenesis|Chemical carcinogenesis|Lipid and atherosclerosis
Cyp1b1	4.20454	0.73066	7.67842	10.3423	3.37049	0.00145282	0.115179	Up	0.144699	0.0750437	0.0561144	0.0665297	0.0112035	0	0.0106284	0.0103797	25426	cytochrome P450, family 1, subfamily b, polypeptide 1	GO:0001525,GO:0002930,GO:0004497,GO:0005506,GO:0005634,GO:0005739,GO:0005789,GO:0006304,GO:0006725,GO:0006805,GO:0006809,GO:0007155,GO:0007584,GO:0008202,GO:0008210,GO:0008285,GO:0008584,GO:0008631,GO:0009404,GO:0009636,GO:0010033,GO:0010575,GO:0014070,GO:0014911,GO:0016020,GO:0016021,GO:0016491,GO:0016705,GO:0016712,GO:0018894,GO:0019369,GO:0020037,GO:0030199,GO:0030325,GO:0030336,GO:0032088,GO:…	angiogenesis|trabecular meshwork development|monooxygenase activity|iron ion binding|nucleus|mitochondrion|endoplasmic reticulum membrane|DNA modification|cellular aromatic compound metabolic process|xenobiotic metabolic process|nitric oxide biosynthetic process|cell adhesion|response to nutrient|steroid metabolic process|estrogen metabolic process|negative regulation of cell population prolifera…	rno00140,rno00380,rno00980,rno04913,rno05204,rno05206	Steroid hormone biosynthesis|Tryptophan metabolism|Metabolism of xenobiotics by cytochrome P450|Ovarian steroidogenesis|Chemical carcinogenesis|MicroRNAs in cancer
Cyp2b1	4848.55	732.487	8964.61	12.2388	3.61339	0.0157878	0.414411	Up	13.7668	10.2691	124.103	322.748	0.123669	2.0101	28.6783	6.25074	24300	cytochrome P450, family 2, subfamily b, polypeptide 1	GO:0005506,GO:0005737,GO:0005743,GO:0005789,GO:0006082,GO:0006805,GO:0008392,GO:0008395,GO:0009617,GO:0010038,GO:0010477,GO:0014070,GO:0016020,GO:0016712,GO:0017144,GO:0019373,GO:0020037,GO:0030544,GO:0032868,GO:0042493,GO:0042738,GO:0043231,GO:0051592,GO:0051879,GO:0070330	iron ion binding|cytoplasm|mitochondrial inner membrane|endoplasmic reticulum membrane|organic acid metabolic process|xenobiotic metabolic process|arachidonic acid epoxygenase activity|steroid hydroxylase activity|response to bacterium|response to metal ion|response to sulfur dioxide|response to organic cyclic compound|membrane|oxidoreductase activity, acting on paired donors, with incorporation …	rno00140,rno00590,rno00830,rno05204	Steroid hormone biosynthesis|Arachidonic acid metabolism|Retinol metabolism|Chemical carcinogenesis
Cyp2b2	5247.61	1779	8716.22	4.89972	2.2927	0.00671982	0.274131	Up	124.837	94.5377	58.5027	206.612	2.82681	50.1391	25.9721	12.9507	361523	cytochrome P450, family 2, subfamily b, polypeptide 2	GO:0005506,GO:0005737,GO:0005789,GO:0006082,GO:0006805,GO:0007568,GO:0008392,GO:0008395,GO:0010038,GO:0014070,GO:0016020,GO:0016491,GO:0016712,GO:0017144,GO:0018933,GO:0019373,GO:0020037,GO:0042738,GO:0043231,GO:0051592,GO:0070330	iron ion binding|cytoplasm|endoplasmic reticulum membrane|organic acid metabolic process|xenobiotic metabolic process|aging|arachidonic acid epoxygenase activity|steroid hydroxylase activity|response to metal ion|response to organic cyclic compound|membrane|oxidoreductase activity|oxidoreductase activity, acting on paired donors, with incorporation or reduction of molecular oxygen, reduced flavin…	rno00140,rno00590,rno00830,rno05204	Steroid hormone biosynthesis|Arachidonic acid metabolism|Retinol metabolism|Chemical carcinogenesis
Cyp4f37	13.06	22.7439	3.37617	0.149252	-2.74418	0.0142889	0.399527	Down	0.020097	0.0555875	0.00727403	0.0143736	0.00726148	0.0287093	0.427099	0.148006	691312		GO:0004497,GO:0005506,GO:0016021,GO:0016705,GO:0020037	monooxygenase activity|iron ion binding|integral component of membrane|oxidoreductase activity, acting on paired donors, with incorporation or reduction of molecular oxygen|heme binding
Cyp7a1	2100.33	3531.91	668.744	0.189366	-2.40075	7.09248e-08	5.81032e-05	Down	7.80388	4.01422	3.3342	5.1842	15.3998	18.2838	14.6674	55.2295	25428	cytochrome P450 family 7 subfamily A member 1	GO:0005506,GO:0005789,GO:0006699,GO:0006707,GO:0008123,GO:0008395,GO:0010468,GO:0014070,GO:0015721,GO:0016021,GO:0020037,GO:0032966,GO:0033782,GO:0038183,GO:0042632,GO:0043231,GO:0045471,GO:0045542,GO:0045717,GO:0070857,GO:0071333,GO:0071397	iron ion binding|endoplasmic reticulum membrane|bile acid biosynthetic process|cholesterol catabolic process|cholesterol 7-alpha-monooxygenase activity|steroid hydroxylase activity|regulation of gene expression|response to organic cyclic compound|bile acid and bile salt transport|integral component of membrane|heme binding|negative regulation of collagen biosynthetic process|24-hydroxycholesterol…	rno00120,rno00140,rno03320,rno04976,rno04979	Primary bile acid biosynthesis|Steroid hormone biosynthesis|PPAR signaling pathway|Bile secretion|Cholesterol metabolism
Cyp7b1	215.103	316.577	113.629	0.358942	-1.47818	0.00501964	0.230754	Down	1.33869	1.14234	0.989687	1.1306	1.24527	1.00705	3.67093	6.45501	25429	cytochrome P450 family 7 subfamily B member 1	GO:0004497,GO:0005506,GO:0005789,GO:0006699,GO:0007613,GO:0007623,GO:0008203,GO:0008395,GO:0008396,GO:0016021,GO:0016705,GO:0020037,GO:0033147,GO:0033783,GO:0035754,GO:0042493,GO:0042632,GO:0047092,GO:0050679,GO:0051591,GO:0060740	monooxygenase activity|iron ion binding|endoplasmic reticulum membrane|bile acid biosynthetic process|memory|circadian rhythm|cholesterol metabolic process|steroid hydroxylase activity|oxysterol 7-alpha-hydroxylase activity|integral component of membrane|oxidoreductase activity, acting on paired donors, with incorporation or reduction of molecular oxygen|heme binding|negative regulation of intrac…	rno00120,rno00140	Primary bile acid biosynthesis|Steroid hormone biosynthesis
Cyria	296.412	176.157	416.667	2.36462	1.24161	0.0130406	0.382299	Up	4.19452	2.92614	11.0035	14.137	2.67572	2.24701	4.75227	3.83962	298890	CYFIP related Rac1 interactor A	GO:0016020,GO:0030833,GO:0031267	membrane|regulation of actin filament polymerization|small GTPase binding
Dclk1	36.5449	22.9333	50.1566	2.17377	1.1202	0.00236894	0.152302	Up	0.0891979	0.0844743	0.0884326	0.149781	0.0819743	0.0373958	0.035892	0.0350523	83825	doublecortin-like kinase 1	GO:0001764,GO:0004672,GO:0004674,GO:0005524,GO:0006468,GO:0007409,GO:0007420,GO:0009615,GO:0014069,GO:0018105,GO:0021952,GO:0030424,GO:0030426,GO:0030900,GO:0035556,GO:0048675,GO:0048812,GO:0048813,GO:0106310,GO:0106311,GO:1900181	neuron migration|protein kinase activity|protein serine/threonine kinase activity|ATP binding|protein phosphorylation|axonogenesis|brain development|response to virus|postsynaptic density|peptidyl-serine phosphorylation|central nervous system projection neuron axonogenesis|axon|growth cone|forebrain development|intracellular signal transduction|axon extension|neuron projection morphogenesis|dendr…
Ddias	12.4259	6.6715	18.1804	2.73006	1.44894	0.0435834	0.635339	Up	0.0600582	0.0545078	0.203793	0.249672	0.0325506	0.0563033	0.0849187	0.0301571	499204	DNA damage-induced apoptosis suppressor	GO:0005634,GO:0005737,GO:0006974,GO:0007286,GO:0030097,GO:0034644,GO:0051726,GO:0071345,GO:0071447,GO:0071480,GO:0097752,GO:1902230,GO:2000270	nucleus|cytoplasm|cellular response to DNA damage stimulus|spermatid development|hemopoiesis|cellular response to UV|regulation of cell cycle|cellular response to cytokine stimulus|cellular response to hydroperoxide|cellular response to gamma radiation|regulation of DNA stability|negative regulation of intrinsic apoptotic signaling pathway in response to DNA damage|negative regulation of fibrobla…
Dmbt1	1602.37	993.273	2211.47	2.22626	1.15462	0.00685944	0.274361	Up	13.3884	7.8807	11.2891	19.1215	6.43212	1.7532	8.76477	6.01449	170568	deleted in malignant brain tumors 1	GO:0001530,GO:0001824,GO:0001833,GO:0003677,GO:0005044,GO:0005615,GO:0005737,GO:0006897,GO:0006898,GO:0006952,GO:0009611,GO:0009617,GO:0010033,GO:0015031,GO:0016021,GO:0019898,GO:0030154,GO:0030658,GO:0030670,GO:0030858,GO:0031012,GO:0035375,GO:0038187,GO:0042246,GO:0042494,GO:0042589,GO:0043152,GO:0043627,GO:0050829,GO:0050830,GO:0050840,GO:0061844,GO:0062023,GO:0070891,GO:1904399	lipopolysaccharide binding|blastocyst development|inner cell mass cell proliferation|DNA binding|scavenger receptor activity|extracellular space|cytoplasm|endocytosis|receptor-mediated endocytosis|defense response|response to wounding|response to bacterium|response to organic substance|protein transport|integral component of membrane|extrinsic component of membrane|cell differentiation|transport …	rno04970	Salivary secretion
Dmrta1	21.3754	38.2492	4.50161	0.118271	-3.07983	0.0255529	0.51196	Down	0.0497753	0.0387216	0	0.0333749	0.370939	0.606622	0.0127962	0	313352	DMRT-like family A1	GO:0000978,GO:0000981,GO:0001541,GO:0005634,GO:0006357,GO:0007281,GO:0007548,GO:0042802,GO:0043565,GO:0046872,GO:0060179,GO:1990837	RNA polymerase II cis-regulatory region sequence-specific DNA binding|DNA-binding transcription factor activity, RNA polymerase II-specific|ovarian follicle development|nucleus|regulation of transcription by RNA polymerase II|germ cell development|sex differentiation|identical protein binding|sequence-specific DNA binding|metal ion binding|male mating behavior|sequence-specific double-stranded DN…			DM
Dnaaf1	2.0353	3.82959	0.240998	0.0777572	-3.68488	0.0460533	0.650389	Down	0	0.0111479	0	0	0.116501	0	0.0552602	0.0107935	361419	dynein, axonemal, assembly factor 1	GO:0001947,GO:0003341,GO:0003356,GO:0005829,GO:0005886,GO:0005930,GO:0016607,GO:0030324,GO:0035469,GO:0036158,GO:0036159,GO:0044458,GO:0060271,GO:0060972,GO:0070286,GO:0070840,GO:0071907,GO:0071910	heart looping|cilium movement|regulation of cilium beat frequency|cytosol|plasma membrane|axoneme|nuclear speck|lung development|determination of pancreatic left/right asymmetry|outer dynein arm assembly|inner dynein arm assembly|motile cilium assembly|cilium assembly|left/right pattern formation|axonemal dynein complex assembly|dynein complex binding|determination of digestive tract left/right a…
Duox1	59.8978	99.148	20.6475	0.208231	-2.26374	0.0118976	0.369769	Down	0.126237	0.0969906	0.131996	0.0551747	0.0658841	0.0250463	0.836563	0.962548	266807	dual oxidase 1	GO:0004601,GO:0005509,GO:0005783,GO:0005886,GO:0006590,GO:0006952,GO:0006979,GO:0009986,GO:0016021,GO:0016175,GO:0016324,GO:0019221,GO:0020037,GO:0031252,GO:0042335,GO:0042446,GO:0042554,GO:0042744,GO:0043020,GO:0050665,GO:0051591,GO:0072593,GO:0090303,GO:0098869,GO:0106293,GO:0106294,GO:2000147	peroxidase activity|calcium ion binding|endoplasmic reticulum|plasma membrane|thyroid hormone generation|defense response|response to oxidative stress|cell surface|integral component of membrane|superoxide-generating NAD(P)H oxidase activity|apical plasma membrane|cytokine-mediated signaling pathway|heme binding|cell leading edge|cuticle development|hormone biosynthetic process|superoxide anion g…	rno04918	Thyroid hormone synthesis
Dusp2	19.8889	11.4625	28.3154	2.46908	1.30398	0.00328711	0.186856	Up	0.475706	0.573004	0.233277	0.576197	0.199606	0.0986464	0.252479	0.184929	311406	dual specificity phosphatase 2	GO:0000188,GO:0001706,GO:0004721,GO:0004725,GO:0005634,GO:0005654,GO:0005737,GO:0006470,GO:0008330,GO:0017017,GO:0031965,GO:0035335,GO:0035970,GO:0051019,GO:0106306,GO:0106307	inactivation of MAPK activity|endoderm formation|phosphoprotein phosphatase activity|protein tyrosine phosphatase activity|nucleus|nucleoplasm|cytoplasm|protein dephosphorylation|protein tyrosine/threonine phosphatase activity|MAP kinase tyrosine/serine/threonine phosphatase activity|nuclear membrane|peptidyl-tyrosine dephosphorylation|peptidyl-threonine dephosphorylation|mitogen-activated protei…	rno04010	MAPK signaling pathway
Dusp26	16.7871	2.00975	31.5645	15.6921	3.97197	0.000603257	0.066795	Up	0.0752079	0.0156017	0.816638	1.0489	0.0163046	0.0322312	0.0154675	0.0604228	306527	dual specificity phosphatase 26	GO:0000122,GO:0002039,GO:0004647,GO:0004721,GO:0004725,GO:0005634,GO:0005654,GO:0005737,GO:0005794,GO:0006470,GO:0008138,GO:0035335,GO:0044387,GO:0045785,GO:0061629,GO:0070373,GO:0106306,GO:0106307,GO:1902310	negative regulation of transcription by RNA polymerase II|p53 binding|phosphoserine phosphatase activity|phosphoprotein phosphatase activity|protein tyrosine phosphatase activity|nucleus|nucleoplasm|cytoplasm|Golgi apparatus|protein dephosphorylation|protein tyrosine/serine/threonine phosphatase activity|peptidyl-tyrosine dephosphorylation|negative regulation of protein kinase activity by regulat…
Ebf4	17.6902	4.85198	30.5285	6.30616	2.65676	0.00885469	0.313873	Up	0.129133	0	0.353594	0.228886	0.0182578	0.0421077	0.0173205	0.0338305	680751	EBF family member 4	GO:0000977,GO:0000978,GO:0000981,GO:0001228,GO:0003677,GO:0005634,GO:0006355,GO:0006357,GO:0007275,GO:0045944,GO:0046872,GO:0046983	RNA polymerase II transcription regulatory region sequence-specific DNA binding|RNA polymerase II cis-regulatory region sequence-specific DNA binding|DNA-binding transcription factor activity, RNA polymerase II-specific|DNA-binding transcription activator activity, RNA polymerase II-specific|DNA binding|nucleus|regulation of transcription, DNA-templated|regulation of transcription by RNA polymera…			COE
Ecrg4	17.9181	11.1095	24.7266	2.24948	1.16959	0.0489365	0.654517	Up	1.05168	1.00472	0.39067	0.504749	0.0899991	0.355824	0.540733	0.250144	363225	ECRG4 augurin precursor	GO:0005184,GO:0005615,GO:0005737,GO:0007218,GO:0007417,GO:0008285,GO:0009611,GO:0016324,GO:0030103,GO:0031045,GO:0031145,GO:0042127,GO:0051461,GO:0051466,GO:0070314,GO:0090398,GO:2000854	neuropeptide hormone activity|extracellular space|cytoplasm|neuropeptide signaling pathway|central nervous system development|negative regulation of cell population proliferation|response to wounding|apical plasma membrane|vasopressin secretion|dense core granule|anaphase-promoting complex-dependent catabolic process|regulation of cell population proliferation|positive regulation of corticotropin…
Eda	18.9665	27.8762	10.0568	0.361644	-1.46736	0.00503917	0.230769	Down	0.0591468	0.0163598	0.0385344	0.0549933	0.059839	0.0971675	0.150027	0.142558	302424	ectodysplasin-A	GO:0001942,GO:0005102,GO:0005123,GO:0005164,GO:0005615,GO:0005789,GO:0005811,GO:0005887,GO:0006955,GO:0007160,GO:0007165,GO:0010467,GO:0010628,GO:0019221,GO:0038177,GO:0042475,GO:0043123,GO:0043231,GO:0043473,GO:0043588,GO:0045177,GO:0048018,GO:0048513,GO:0051092,GO:0060662,GO:0060789,GO:0061153,GO:0090263,GO:1901222,GO:1901224	hair follicle development|signaling receptor binding|death receptor binding|tumor necrosis factor receptor binding|extracellular space|endoplasmic reticulum membrane|lipid droplet|integral component of plasma membrane|immune response|cell-matrix adhesion|signal transduction|gene expression|positive regulation of gene expression|cytokine-mediated signaling pathway|death receptor agonist activity|o…	rno04060,rno04064	Cytokine-cytokine receptor interaction|NF-kappa B signaling pathway
Eda2r	120.94	11.9394	229.94	19.2315	4.2654	3.22955e-08	2.97643e-05	Up	0.420878	0.0739915	0.925631	2.00125	0.0386625	0.0191072	0.0586843	0.0608934	296872		GO:0005031,GO:0005886,GO:0005887,GO:0033209,GO:0038023,GO:0043123,GO:0046330,GO:0051092,GO:0072332	tumor necrosis factor-activated receptor activity|plasma membrane|integral component of plasma membrane|tumor necrosis factor-mediated signaling pathway|signaling receptor activity|positive regulation of I-kappaB kinase/NF-kappaB signaling|positive regulation of JNK cascade|positive regulation of NF-kappaB transcription factor activity|intrinsic apoptotic signaling pathway by p53 class mediator	rno04060,rno04064	Cytokine-cytokine receptor interaction|NF-kappa B signaling pathway
Egln3	45.6648	26.0246	65.305	2.4964	1.31985	0.00113054	0.101182	Up	0.596372	0.507789	0.531583	0.830783	0.395587	0.0858297	0.311207	0.196658	54702	egl-9 family hypoxia-inducible factor 3	GO:0001666,GO:0005506,GO:0005515,GO:0005634,GO:0005737,GO:0005829,GO:0006915,GO:0006919,GO:0006974,GO:0008198,GO:0016706,GO:0018126,GO:0018401,GO:0031418,GO:0031543,GO:0031545,GO:0042127,GO:0043523,GO:0071456,GO:1990830	response to hypoxia|iron ion binding|protein binding|nucleus|cytoplasm|cytosol|apoptotic process|activation of cysteine-type endopeptidase activity involved in apoptotic process|cellular response to DNA damage stimulus|ferrous iron binding|2-oxoglutarate-dependent dioxygenase activity|protein hydroxylation|peptidyl-proline hydroxylation to 4-hydroxy-L-proline|L-ascorbic acid binding|peptidyl-prol…	rno04066,rno05200,rno05211	HIF-1 signaling pathway|Pathways in cancer|Renal cell carcinoma
Egr1	835.717	1143.56	527.874	0.461657	-1.11511	0.00348616	0.193988	Down	8.25958	8.95888	8.86161	10.6579	16.7671	33.6908	18.0845	8.24532	24330	early growth response 1	GO:0000122,GO:0000785,GO:0000976,GO:0000977,GO:0000978,GO:0000979,GO:0000981,GO:0001228,GO:0001666,GO:0001975,GO:0002931,GO:0003677,GO:0003690,GO:0003700,GO:0005634,GO:0005654,GO:0005737,GO:0006355,GO:0006357,GO:0007611,GO:0007616,GO:0007623,GO:0008270,GO:0009749,GO:0010385,GO:0010628,GO:0010942,GO:0014911,GO:0030217,GO:0030509,GO:0031667,GO:0032354,GO:0032722,GO:0032731,GO:0032868,GO:0032869,GO:…	negative regulation of transcription by RNA polymerase II|chromatin|transcription cis-regulatory region binding|RNA polymerase II transcription regulatory region sequence-specific DNA binding|RNA polymerase II cis-regulatory region sequence-specific DNA binding|RNA polymerase II core promoter sequence-specific DNA binding|DNA-binding transcription factor activity, RNA polymerase II-specific|DNA-b…	rno04371,rno04912,rno04928,rno04933,rno05020,rno05166	Apelin signaling pathway|GnRH signaling pathway|Parathyroid hormone synthesis, secretion and action|AGE-RAGE signaling pathway in diabetic complications|Prion disease|Human T-cell leukemia virus 1 infection	zf-C2H2
Eif4ebp3	831.803	487.26	1176.35	2.4138	1.2713	0.00365092	0.198659	Up	28.7141	17.6183	46.8051	73.2523	15.5261	9.42431	22.0762	21.3228	100365872	eukaryotic translation initiation factor 4E binding protein 3	GO:0003723,GO:0005515,GO:0008190,GO:0045947	RNA binding|protein binding|eukaryotic initiation factor 4E binding|negative regulation of translational initiation	rno03013	RNA transport
Enox1	9.17644	16.4125	1.94037	0.118928	-3.07184	0.00281178	0.169235	Down	0.00207844	0.0107792	0	0.00445958	0.00901185	0.0155879	0.0299222	0.0855793	306038		GO:0003723,GO:0003756,GO:0003954,GO:0005886,GO:0007624,GO:0009897	RNA binding|protein disulfide isomerase activity|NADH dehydrogenase activity|plasma membrane|ultradian rhythm|external side of plasma membrane
Ephb6	261.891	353.701	170.081	0.480858	-1.05632	0.0021611	0.147535	Down	1.59104	0.844333	1.15174	0.893144	2.45995	0.97786	2.54927	3.17707	312275	Eph receptor B6	GO:0001806,GO:0002456,GO:0004714,GO:0005005,GO:0005524,GO:0005887,GO:0007169,GO:0007275,GO:0007411,GO:0009986,GO:0018108,GO:0021952,GO:0032092,GO:0033674,GO:0043005,GO:0043235,GO:0048013,GO:0050798,GO:2000525	type IV hypersensitivity|T cell mediated immunity|transmembrane receptor protein tyrosine kinase activity|transmembrane-ephrin receptor activity|ATP binding|integral component of plasma membrane|transmembrane receptor protein tyrosine kinase signaling pathway|multicellular organism development|axon guidance|cell surface|peptidyl-tyrosine phosphorylation|central nervous system projection neuron ax…	rno04360	Axon guidance
Ephx1	32430.9	20862.1	43999.8	2.10908	1.07661	0.0384603	0.599811	Up	298.418	342.173	582.329	1082.11	100.241	177.532	398.29	386.526	25315	epoxide hydrolase 1	GO:0001889,GO:0004301,GO:0005789,GO:0005886,GO:0006725,GO:0009636,GO:0014070,GO:0016020,GO:0016021,GO:0019369,GO:0019439,GO:0019899,GO:0033961,GO:0034312,GO:0043231,GO:0071310,GO:0071385,GO:0097176	liver development|epoxide hydrolase activity|endoplasmic reticulum membrane|plasma membrane|cellular aromatic compound metabolic process|response to toxic substance|response to organic cyclic compound|membrane|integral component of membrane|arachidonic acid metabolic process|aromatic compound catabolic process|enzyme binding|cis-stilbene-oxide hydrolase activity|diol biosynthetic process|intracel…	rno00980,rno04976,rno05204	Metabolism of xenobiotics by cytochrome P450|Bile secretion|Chemical carcinogenesis
Erich5	38.4096	16.4756	60.3436	3.65663	1.87051	0.0245445	0.502684	Up	0.0582009	0.0461639	0.286245	0.466456	0.0408216	0.0110041	0.109137	0.0722017	681820
Esr1	1012.83	1373.12	652.538	0.475419	-1.07273	1.61684e-11	5.9605e-08	Down	0.629243	0.414764	0.443015	0.399231	1.11259	0.804658	1.04782	0.921388	24890	estrogen receptor 1	GO:0000122,GO:0000785,GO:0000978,GO:0001093,GO:0001222,GO:0001223,GO:0001228,GO:0001547,GO:0002064,GO:0002076,GO:0003677,GO:0003682,GO:0003700,GO:0003707,GO:0004879,GO:0005496,GO:0005515,GO:0005634,GO:0005737,GO:0005739,GO:0005794,GO:0005886,GO:0006355,GO:0006357,GO:0007200,GO:0007204,GO:0008013,GO:0008209,GO:0008270,GO:0008584,GO:0010629,GO:0010863,GO:0017025,GO:0019899,GO:0019901,GO:0030284,GO:…	negative regulation of transcription by RNA polymerase II|chromatin|RNA polymerase II cis-regulatory region sequence-specific DNA binding|TFIIB-class transcription factor binding|transcription corepressor binding|transcription coactivator binding|DNA-binding transcription activator activity, RNA polymerase II-specific|antral ovarian follicle growth|epithelial cell development|osteoblast developme…	rno01522,rno04915,rno04917,rno04919,rno04961,rno05200,rno05205,rno05224	Endocrine resistance|Estrogen signaling pathway|Prolactin signaling pathway|Thyroid hormone signaling pathway|Endocrine and other factor-regulated calcium reabsorption|Pathways in cancer|Proteoglycans in cancer|Breast cancer	ESR-like
Evc	1295.08	2036.8	553.363	0.271643	-1.88021	0.0341291	0.574507	Down	0.72945	0.694668	7.18882	1.03885	8.77631	12.3446	4.40853	10.53	289712	EvC ciliary complex subunit 1	GO:0003416,GO:0005737,GO:0005929,GO:0007224,GO:0016021,GO:0036064,GO:0045880,GO:0051216,GO:0060170,GO:0098797	endochondral bone growth|cytoplasm|cilium|smoothened signaling pathway|integral component of membrane|ciliary basal body|positive regulation of smoothened signaling pathway|cartilage development|ciliary membrane|plasma membrane protein complex	rno04340	Hedgehog signaling pathway
Evc2	96.1412	159.536	32.7465	0.204824	-2.28754	0.00278419	0.168953	Down	0.0954485	0.0643518	0.404203	0.081919	0.858743	1.72826	0.157042	0.393007	289711	EvC ciliary complex subunit 2	GO:0005634,GO:0005737,GO:0005856,GO:0005929,GO:0007224,GO:0016021,GO:0060170,GO:0098797	nucleus|cytoplasm|cytoskeleton|cilium|smoothened signaling pathway|integral component of membrane|ciliary membrane|plasma membrane protein complex	rno04340	Hedgehog signaling pathway
Fam72a	3.19746	1.02366	5.37127	5.34167	2.41729	0.0194129	0.459264	Up	0.278603	0.52016	0.181511	0.298891	0.0603994	0.119399	0	0.0559582	681249	family with sequence similarity 72, member A	GO:0005739,GO:0005829,GO:0016020,GO:0043231	mitochondrion|cytosol|membrane|intracellular membrane-bounded organelle
Fhit	82.3261	135.743	28.9092	0.213278	-2.22919	2.62043e-07	0.000175641	Down	0.191651	0.447272	0.199431	0.145638	0.614574	1.2149	1.08393	1.5237	60398	fragile histidine triad diadenosine triphosphatase	GO:0000166,GO:0001650,GO:0005634,GO:0005737,GO:0005829,GO:0005886,GO:0006163,GO:0006260,GO:0015964,GO:0016151,GO:0031625,GO:0032435,GO:0042802,GO:0047710,GO:0072332	nucleotide binding|fibrillar center|nucleus|cytoplasm|cytosol|plasma membrane|purine nucleotide metabolic process|DNA replication|diadenosine triphosphate catabolic process|nickel cation binding|ubiquitin protein ligase binding|negative regulation of proteasomal ubiquitin-dependent protein catabolic process|identical protein binding|bis(5'-adenosyl)-triphosphatase activity|intrinsic apoptotic sig…	rno00230,rno05222,rno05223	Purine metabolism|Small cell lung cancer|Non-small cell lung cancer
Fos	286.993	457.477	116.51	0.254815	-1.97248	0.0285637	0.53332	Down	2.93507	3.60086	0.959532	0.474012	4.61833	18.8509	3.44008	2.13937	314322	Fos proto-oncogene, AP-1 transcription factor subunit	GO:0000976,GO:0000978,GO:0000979,GO:0000981,GO:0001228,GO:0001661,GO:0003677,GO:0003682,GO:0003690,GO:0003700,GO:0005515,GO:0005634,GO:0005654,GO:0005667,GO:0005737,GO:0005783,GO:0005829,GO:0006355,GO:0006357,GO:0006366,GO:0007179,GO:0007399,GO:0007565,GO:0007568,GO:0009409,GO:0009416,GO:0009612,GO:0009629,GO:0009636,GO:0010468,GO:0014070,GO:0016020,GO:0030431,GO:0031668,GO:0032496,GO:0032570,GO:…	transcription cis-regulatory region binding|RNA polymerase II cis-regulatory region sequence-specific DNA binding|RNA polymerase II core promoter sequence-specific DNA binding|DNA-binding transcription factor activity, RNA polymerase II-specific|DNA-binding transcription activator activity, RNA polymerase II-specific|conditioned taste aversion|DNA binding|chromatin binding|double-stranded DNA bin…	rno01522,rno04010,rno04024,rno04210,rno04380,rno04620,rno04657,rno04658,rno04659,rno04660,rno04662,rno04668,rno04713,rno04725,rno04728,rno04915,rno04917,rno04921,rno04926,rno04928,rno04932,rno04935,rno05031,rno05132,rno05133,rno05135,rno05140,rno05142,rno05161,rno05162,rno05166,rno05167,rno05170,rno05171,rno05200,rno05210,rno05224,rno05231,rno05235,rno05323,rno05417,rno05418	Endocrine resistance|MAPK signaling pathway|cAMP signaling pathway|Apoptosis|Osteoclast differentiation|Toll-like receptor signaling pathway|IL-17 signaling pathway|Th1 and Th2 cell differentiation|Th17 cell differentiation|T cell receptor signaling pathway|B cell receptor signaling pathway|TNF signaling pathway|Circadian entrainment|Cholinergic synapse|Dopaminergic synapse|Estrogen signaling pat…	TF_bZIP
Fosb	45.6635	76.202	15.125	0.198961	-2.32944	0.00526547	0.238907	Down	0.0772382	0.225777	0.0457464	0.105461	0.137002	1.54974	0.274379	0.155135	100360880	FosB proto-oncogene, AP-1 transcription factor subunit	GO:0000978,GO:0000981,GO:0001228,GO:0003677,GO:0003690,GO:0003700,GO:0005634,GO:0005654,GO:0006357,GO:0006366,GO:0007565,GO:0009612,GO:0032570,GO:0032870,GO:0042493,GO:0043231,GO:0043278,GO:0043565,GO:0045944,GO:0051412,GO:0051591,GO:0071277,GO:1990837	RNA polymerase II cis-regulatory region sequence-specific DNA binding|DNA-binding transcription factor activity, RNA polymerase II-specific|DNA-binding transcription activator activity, RNA polymerase II-specific|DNA binding|double-stranded DNA binding|DNA-binding transcription factor activity|nucleus|nucleoplasm|regulation of transcription by RNA polymerase II|transcription by RNA polymerase II|…	rno04380,rno04657,rno05030,rno05031,rno05034	Osteoclast differentiation|IL-17 signaling pathway|Cocaine addiction|Amphetamine addiction|Alcoholism	TF_bZIP
Foxj1	4.91623	2.337	7.49545	3.25972	1.70475	0.0343387	0.575288	Up	0.0652411	0.0563921	0.0708414	0.151649	0.0117865	0.0465997	0.0223629	0.0218397	116557	forkhead box J1	GO:0000122,GO:0000976,GO:0000978,GO:0000981,GO:0001228,GO:0002508,GO:0002635,GO:0002897,GO:0002924,GO:0005634,GO:0006357,GO:0006959,GO:0007283,GO:0007368,GO:0007420,GO:0007507,GO:0014070,GO:0030036,GO:0030856,GO:0032053,GO:0032088,GO:0032355,GO:0032715,GO:0033085,GO:0034613,GO:0035082,GO:0035089,GO:0035502,GO:0042130,GO:0044458,GO:0045893,GO:0045944,GO:0050869,GO:0050900,GO:0060271,GO:0060428,GO:…	negative regulation of transcription by RNA polymerase II|transcription cis-regulatory region binding|RNA polymerase II cis-regulatory region sequence-specific DNA binding|DNA-binding transcription factor activity, RNA polymerase II-specific|DNA-binding transcription activator activity, RNA polymerase II-specific|central tolerance induction|negative regulation of germinal center formation|positiv…
Foxp2	4.07034	1.00322	7.13746	7.07604	2.82294	0.0158934	0.415227	Up	0.0111964	0.0290333	0.0425512	0.0840818	0	0	0.0115135	0.0112441	500037	forkhead box P2	GO:0000122,GO:0000978,GO:0000981,GO:0001227,GO:0002053,GO:0003677,GO:0003700,GO:0005634,GO:0006357,GO:0007519,GO:0009791,GO:0021549,GO:0021757,GO:0021758,GO:0021987,GO:0030324,GO:0030900,GO:0033574,GO:0042297,GO:0042802,GO:0042803,GO:0043010,GO:0043565,GO:0045892,GO:0046872,GO:0048286,GO:0048745,GO:0050679,GO:0050681,GO:0060013,GO:0060501,GO:0098582	negative regulation of transcription by RNA polymerase II|RNA polymerase II cis-regulatory region sequence-specific DNA binding|DNA-binding transcription factor activity, RNA polymerase II-specific|DNA-binding transcription repressor activity, RNA polymerase II-specific|positive regulation of mesenchymal cell proliferation|DNA binding|DNA-binding transcription factor activity|nucleus|regulation o…			Fork
Foxq1	7.04247	2.52848	11.5565	4.559	2.18872	0.0120364	0.369769	Up	0.0475974	0.0987396	0.258416	0.0510633	0.0103188	0.0203984	0.0293672	0.0382402	64826	forkhead box Q1	GO:0000122,GO:0000978,GO:0000981,GO:0001227,GO:0005634,GO:0006357,GO:0009653,GO:0030154,GO:0031069,GO:0043524,GO:1990837	negative regulation of transcription by RNA polymerase II|RNA polymerase II cis-regulatory region sequence-specific DNA binding|DNA-binding transcription factor activity, RNA polymerase II-specific|DNA-binding transcription repressor activity, RNA polymerase II-specific|nucleus|regulation of transcription by RNA polymerase II|anatomical structure morphogenesis|cell differentiation|hair follicle m…
Gadl1	82.8935	126.041	39.7464	0.315807	-1.66288	0.00446217	0.218345	Down	0.287609	0.249503	0.238482	0.112201	0.589508	1.46789	0.172075	0.467388	367181				rno00410,rno00430,rno00770	beta-Alanine metabolism|Taurine and hypotaurine metabolism|Pantothenate and CoA biosynthesis
Gcnt3	52.058	28.4761	75.6399	2.6542	1.40827	0.0167993	0.426819	Up	0.986136	0.38669	0.665977	1.81915	0.195538	0.141732	0.494665	0.579711	286976	glucosaminyl (N-acetyl) transferase 3, mucin type	GO:0000139,GO:0003829,GO:0006486,GO:0008109,GO:0008375,GO:0016021,GO:0047225,GO:0048729,GO:0050892,GO:0060993,GO:0106325,GO:0106326	Golgi membrane|beta-1,3-galactosyl-O-glycosyl-glycoprotein beta-1,6-N-acetylglucosaminyltransferase activity|protein glycosylation|N-acetyllactosaminide beta-1,6-N-acetylglucosaminyltransferase activity|acetylglucosaminyltransferase activity|integral component of membrane|acetylgalactosaminyl-O-glycosyl-glycoprotein beta-1,6-N-acetylglucosaminyltransferase activity|tissue morphogenesis|intestinal…	rno00512	Mucin type O-glycan biosynthesis
Gdnf	304.161	465.778	142.543	0.306122	-1.70782	0.00410674	0.212717	Down	0.620413	1.41845	0.540834	0.0890579	3.44779	2.20947	1.73424	1.24173	25453	glial cell derived neurotrophic factor	GO:0001656,GO:0001657,GO:0001658,GO:0001755,GO:0001759,GO:0001941,GO:0003337,GO:0005576,GO:0005615,GO:0005794,GO:0007165,GO:0007399,GO:0007422,GO:0008083,GO:0008283,GO:0008284,GO:0008584,GO:0009611,GO:0010468,GO:0021516,GO:0021784,GO:0030116,GO:0030182,GO:0030432,GO:0030901,GO:0030971,GO:0031175,GO:0032770,GO:0042803,GO:0043235,GO:0043524,GO:0045597,GO:0045944,GO:0048018,GO:0048255,GO:0048484,GO:…	metanephros development|ureteric bud development|branching involved in ureteric bud morphogenesis|neural crest cell migration|organ induction|postsynaptic membrane organization|mesenchymal to epithelial transition involved in metanephros morphogenesis|extracellular region|extracellular space|Golgi apparatus|signal transduction|nervous system development|peripheral nervous system development|growt…	rno04020	Calcium signaling pathway
Ggt1	84.7804	51.6763	117.885	2.28729	1.19364	0.000229486	0.0350708	Up	0.974603	0.415368	0.398159	0.657364	0.219655	0.253294	0.262954	0.295565	116568	gamma-glutamyltransferase 1	GO:0000048,GO:0002682,GO:0002951,GO:0005615,GO:0005886,GO:0005887,GO:0006412,GO:0006508,GO:0006520,GO:0006536,GO:0006631,GO:0006691,GO:0006750,GO:0006751,GO:0007283,GO:0007568,GO:0016020,GO:0016746,GO:0016755,GO:0019344,GO:0031179,GO:0031638,GO:0031982,GO:0032355,GO:0032496,GO:0034599,GO:0034612,GO:0036374,GO:0050727,GO:0061017,GO:0070365,GO:0097305,GO:0097421,GO:0102953,GO:0103068,GO:1901750	peptidyltransferase activity|regulation of immune system process|leukotriene-C(4) hydrolase|extracellular space|plasma membrane|integral component of plasma membrane|translation|proteolysis|cellular amino acid metabolic process|glutamate metabolic process|fatty acid metabolic process|leukotriene metabolic process|glutathione biosynthetic process|glutathione catabolic process|spermatogenesis|aging…	rno00430,rno00480,rno00590	Taurine and hypotaurine metabolism|Glutathione metabolism|Arachidonic acid metabolism
Glb1l2	18.9736	31.4299	6.51725	0.209387	-2.25575	7.97627e-06	0.00255691	Down	0.0600295	0.0560383	0.0391095	0.0128801	0.156168	0.135063	0.27161	0.217027	503194	galactosidase, beta 1-like 2	GO:0004565,GO:0005773,GO:0005975	beta-galactosidase activity|vacuole|carbohydrate metabolic process
Gpr158	31.0597	50.2738	11.8457	0.237578	-2.07352	0.00363555	0.19856	Down	0.0705596	0.0565536	0.0139303	0.0240856	0.0903905	0.39517	0.0857501	0.0773022	291352	G protein-coupled receptor 158	GO:0004930,GO:0005886,GO:0007186,GO:0016020,GO:0016021,GO:0072659	G protein-coupled receptor activity|plasma membrane|G protein-coupled receptor signaling pathway|membrane|integral component of membrane|protein localization to plasma membrane
Gpr171	27.4079	16.1744	38.6413	2.3834	1.25302	0.0113102	0.35944	Up	0.967541	0.551257	0.473508	0.277773	0.457919	0.189805	0.126119	0.177911	688737	G protein-coupled receptor 171	GO:0007186,GO:0016021,GO:0035589,GO:0045028,GO:0045638	G protein-coupled receptor signaling pathway|integral component of membrane|G protein-coupled purinergic nucleotide receptor signaling pathway|G protein-coupled purinergic nucleotide receptor activity|negative regulation of myeloid cell differentiation
Grik5	13.3611	7.49844	19.2238	2.54778	1.34924	0.00280523	0.169235	Up	0.113288	0.0979218	0.164016	0.135041	0.0477556	0.0404589	0.0453039	0.0632058	24407	glutamate ionotropic receptor kainate type subunit 5	GO:0005515,GO:0005654,GO:0005783,GO:0005886,GO:0006621,GO:0007268,GO:0008066,GO:0008328,GO:0014069,GO:0015276,GO:0015277,GO:0016020,GO:0017124,GO:0030165,GO:0030424,GO:0030425,GO:0031630,GO:0032983,GO:0034220,GO:0035235,GO:0035249,GO:0038023,GO:0042391,GO:0042734,GO:0042802,GO:0043005,GO:0043025,GO:0043113,GO:0043195,GO:0043204,GO:0043525,GO:0045211,GO:0050804,GO:0051649,GO:0060079,GO:0071333,GO:…	protein binding|nucleoplasm|endoplasmic reticulum|plasma membrane|protein retention in ER lumen|chemical synaptic transmission|glutamate receptor activity|ionotropic glutamate receptor complex|postsynaptic density|ligand-gated ion channel activity|kainate selective glutamate receptor activity|membrane|SH3 domain binding|PDZ domain binding|axon|dendrite|regulation of synaptic vesicle fusion to pre…	rno04080,rno04724	Neuroactive ligand-receptor interaction|Glutamatergic synapse
Grin2c	62.4324	7.11643	117.748	16.5244	4.04652	0.00137323	0.111728	Up	1.54256	1.0953	0.0281035	0.0277665	0.0841651	0.0332759	0.0266148	0.0155953	24411	glutamate ionotropic receptor NMDA type subunit 2C	GO:0001964,GO:0004970,GO:0004972,GO:0005261,GO:0005515,GO:0005789,GO:0005886,GO:0005887,GO:0009611,GO:0015276,GO:0017146,GO:0019722,GO:0022849,GO:0030165,GO:0033058,GO:0035235,GO:0038023,GO:0042177,GO:0042391,GO:0045211,GO:0047485,GO:0050885,GO:0060079,GO:0060291,GO:0097553,GO:0098839,GO:0098978,GO:1903539,GO:1904315	startle response|ionotropic glutamate receptor activity|NMDA glutamate receptor activity|cation channel activity|protein binding|endoplasmic reticulum membrane|plasma membrane|integral component of plasma membrane|response to wounding|ligand-gated ion channel activity|NMDA selective glutamate receptor complex|calcium-mediated signaling|glutamate-gated calcium ion channel activity|PDZ domain bindi…	rno04020,rno04024,rno04080,rno04713,rno04720,rno04724,rno05010,rno05014,rno05017,rno05020,rno05022,rno05030,rno05031,rno05033,rno05034	Calcium signaling pathway|cAMP signaling pathway|Neuroactive ligand-receptor interaction|Circadian entrainment|Long-term potentiation|Glutamatergic synapse|Alzheimer disease|Amyotrophic lateral sclerosis|Spinocerebellar ataxia|Prion disease|Pathways of neurodegeneration - multiple diseases|Cocaine addiction|Amphetamine addiction|Nicotine addiction|Alcoholism
Gsta3	3322.5	1493.05	5151.94	3.45077	1.78692	0.0268078	0.520728	Up	95.1161	100.666	23.3442	35.1339	21.65	37.918	3.39577	7.44458	494500	glutathione S-transferase alpha 3	GO:0001657,GO:0004364,GO:0005829,GO:0006749,GO:0006805,GO:0046223,GO:0098869	ureteric bud development|glutathione transferase activity|cytosol|glutathione metabolic process|xenobiotic metabolic process|aflatoxin catabolic process|cellular oxidant detoxification	rno00480,rno00980,rno00982,rno00983,rno01524,rno05200,rno05204,rno05225,rno05418	Glutathione metabolism|Metabolism of xenobiotics by cytochrome P450|Drug metabolism - cytochrome P450|Drug metabolism - other enzymes|Platinum drug resistance|Pathways in cancer|Chemical carcinogenesis|Hepatocellular carcinoma|Fluid shear stress and atherosclerosis
Gstm1	47381.3	30215.7	64546.9	2.1362	1.09505	0.0288076	0.53332	Up	884.694	1196.37	2104.65	2227.67	329.294	315.565	1151.88	1141.4	24423	glutathione S-transferase mu 1	GO:0004364,GO:0005496,GO:0005576,GO:0005737,GO:0005829,GO:0006693,GO:0006749,GO:0007568,GO:0007608,GO:0010038,GO:0010226,GO:0010288,GO:0016151,GO:0018916,GO:0019899,GO:0019901,GO:0032991,GO:0035690,GO:0042178,GO:0042493,GO:0042802,GO:0042803,GO:0043200,GO:0043295,GO:0045171,GO:0045471,GO:0046677,GO:0048678,GO:0051122,GO:0070458,GO:1901687	glutathione transferase activity|steroid binding|extracellular region|cytoplasm|cytosol|prostaglandin metabolic process|glutathione metabolic process|aging|sensory perception of smell|response to metal ion|response to lithium ion|response to lead ion|nickel cation binding|nitrobenzene metabolic process|enzyme binding|protein kinase binding|protein-containing complex|cellular response to drug|xeno…	rno00480,rno00980,rno00982,rno00983,rno01524,rno05200,rno05204,rno05225,rno05418	Glutathione metabolism|Metabolism of xenobiotics by cytochrome P450|Drug metabolism - cytochrome P450|Drug metabolism - other enzymes|Platinum drug resistance|Pathways in cancer|Chemical carcinogenesis|Hepatocellular carcinoma|Fluid shear stress and atherosclerosis
Gstt3	6784.63	3666.79	9902.48	2.70061	1.43329	0.00157006	0.12315	Up	67.2138	145.531	102.113	193.812	21.5459	56.8202	27.8622	76.3015	499422	glutathione S-transferase, theta 3	GO:0004364,GO:0005737,GO:0006749	glutathione transferase activity|cytoplasm|glutathione metabolic process	rno00480,rno00980,rno00982,rno00983,rno01524,rno05200,rno05204,rno05225,rno05418	Glutathione metabolism|Metabolism of xenobiotics by cytochrome P450|Drug metabolism - cytochrome P450|Drug metabolism - other enzymes|Platinum drug resistance|Pathways in cancer|Chemical carcinogenesis|Hepatocellular carcinoma|Fluid shear stress and atherosclerosis
Hbq1b	12.6318	7.10097	18.1626	2.5784	1.36648	0.0357697	0.585416	Up	0.480965	0.365842	0.0696335	0.343992	0.052135	0.103062	0.148376	0.161005	100361053		GO:0005506,GO:0015671,GO:0098869	iron ion binding|oxygen transport|cellular oxidant detoxification
Hdc	166.087	229.234	102.939	0.448925	-1.15545	0.0128508	0.380904	Down	1.11346	0.710723	1.34855	1.48169	1.16054	3.37243	1.33216	4.16103	24443	histidine decarboxylase	GO:0001692,GO:0001694,GO:0004398,GO:0005737,GO:0005829,GO:0006520,GO:0006547,GO:0006548,GO:0016597,GO:0016831,GO:0030170,GO:0030425,GO:0042423,GO:0042802,GO:0043025	histamine metabolic process|histamine biosynthetic process|histidine decarboxylase activity|cytoplasm|cytosol|cellular amino acid metabolic process|histidine metabolic process|histidine catabolic process|amino acid binding|carboxy-lyase activity|pyridoxal phosphate binding|dendrite|catecholamine biosynthetic process|identical protein binding|neuronal cell body	rno00340	Histidine metabolism
Hist1h2ail1	2.80106	0.760978	4.84115	6.43277	2.68544	0.030839	0.547894	Up	0.30504	0.632798	0.198735	0.130901	0	0	0.125472	0.0612681	291159	histone cluster 1 H2a family member I like 1	GO:0000228,GO:0000786,GO:0003677,GO:0005634,GO:0005654,GO:0006334,GO:0006335,GO:0032991,GO:0046982,GO:0060968	nuclear chromosome|nucleosome|DNA binding|nucleus|nucleoplasm|nucleosome assembly|DNA replication-dependent nucleosome assembly|protein-containing complex|protein heterodimerization activity|regulation of gene silencing	rno04613,rno05034,rno05202,rno05322	Neutrophil extracellular trap formation|Alcoholism|Transcriptional misregulation in cancer|Systemic lupus erythematosus
Hjurp	7.84048	4.04387	11.6371	2.88695	1.52954	0.0141885	0.399282	Up	0.0775003	0.0680191	0.0970995	0.0511653	0.0258485	0.0383234	0.00613039	0.0299349	316602	Holliday junction recognition protein	GO:0000775,GO:0000776,GO:0003677,GO:0005634,GO:0005654,GO:0005730,GO:0005739,GO:0007059,GO:0034080,GO:0042393,GO:0042802,GO:0043254,GO:0051101	chromosome, centromeric region|kinetochore|DNA binding|nucleus|nucleoplasm|nucleolus|mitochondrion|chromosome segregation|CENP-A containing nucleosome assembly|histone binding|identical protein binding|regulation of protein-containing complex assembly|regulation of DNA binding
Hsd3b2	6.78684	0.501609	13.0721	25.7736	4.68782	0.0081566	0.299197	Up	0.0150326	0	0.636596	0.145145	0	0	0.0154583	0.0150966	29632	hydroxy-delta-5-steroid dehydrogenase, 3 beta- and steroid delta-isomerase 2	GO:0003854,GO:0004769,GO:0005730,GO:0005737,GO:0005783,GO:0005789,GO:0006694,GO:0006700,GO:0006702,GO:0008207,GO:0010288,GO:0016021,GO:0016616,GO:0016853,GO:0021766,GO:0030283,GO:0031966,GO:0033327,GO:0034698,GO:0034757,GO:0043231,GO:0045171,GO:0046686,GO:0051412,GO:0102294	3-beta-hydroxy-delta5-steroid dehydrogenase activity|steroid delta-isomerase activity|nucleolus|cytoplasm|endoplasmic reticulum|endoplasmic reticulum membrane|steroid biosynthetic process|C21-steroid hormone biosynthetic process|androgen biosynthetic process|C21-steroid hormone metabolic process|response to lead ion|integral component of membrane|oxidoreductase activity, acting on the CH-OH group…	rno00140,rno04913,rno04925,rno04927,rno04934	Steroid hormone biosynthesis|Ovarian steroidogenesis|Aldosterone synthesis and secretion|Cortisol synthesis and secretion|Cushing syndrome
Hspb1	497.081	320.173	673.989	2.10517	1.07394	0.0209334	0.471316	Up	19.3833	27.7321	13.1545	20.7947	7.48206	2.98832	18.5126	8.28999	24471	heat shock protein family B (small) member 1	GO:0000502,GO:0001895,GO:0001932,GO:0002931,GO:0005080,GO:0005515,GO:0005634,GO:0005737,GO:0005819,GO:0005886,GO:0006469,GO:0007565,GO:0007568,GO:0008426,GO:0009615,GO:0010976,GO:0019901,GO:0030018,GO:0030424,GO:0030425,GO:0031430,GO:0031674,GO:0032731,GO:0032760,GO:0035556,GO:0035924,GO:0035994,GO:0038033,GO:0042802,GO:0042803,GO:0043066,GO:0043122,GO:0043130,GO:0043204,GO:0043292,GO:0043536,GO:…	proteasome complex|retina homeostasis|regulation of protein phosphorylation|response to ischemia|protein kinase C binding|protein binding|nucleus|cytoplasm|spindle|plasma membrane|negative regulation of protein kinase activity|female pregnancy|aging|protein kinase C inhibitor activity|response to virus|positive regulation of neuron projection development|protein kinase binding|Z disc|axon|dendrit…	rno04010,rno04370,rno05146	MAPK signaling pathway|VEGF signaling pathway|Amoebiasis
Igsf1	7.96013	4.36419	11.5561	2.68665	1.42581	0.0139932	0.396302	Up	0.0546083	0.0708022	0.0543546	0.0439386	0.0098656	0.0243781	0.0280774	0.0182804	302822	immunoglobulin superfamily, member 1	GO:0005576,GO:0006355,GO:0015026,GO:0016020,GO:0016021,GO:0032926,GO:0034711,GO:0038102	extracellular region|regulation of transcription, DNA-templated|coreceptor activity|membrane|integral component of membrane|negative regulation of activin receptor signaling pathway|inhibin binding|activin receptor antagonist activity
Il17rd	46.97	12.8253	81.1146	6.30522	2.65655	0.000838323	0.0826313	Up	0.255068	0.115029	1.50524	1.84411	0.180317	0.0594089	0.17106	0.189332	498576	interleukin 17 receptor D	GO:0005654,GO:0005794,GO:0010719,GO:0016021,GO:0019221,GO:0030368,GO:0030512	nucleoplasm|Golgi apparatus|negative regulation of epithelial to mesenchymal transition|integral component of membrane|cytokine-mediated signaling pathway|interleukin-17 receptor activity|negative regulation of transforming growth factor beta receptor signaling pathway
Il22ra1	2.16967	0.48842	3.85092	7.74332	2.95295	0.0325888	0.559392	Up	0.0828707	0.0491181	0.0514197	0.0127007	0.0128327	0	0.0121739	0	362629	interleukin 22 receptor subunit alpha 1	GO:0004896,GO:0005886,GO:0016021,GO:0019221,GO:0042015,GO:0050829	cytokine receptor activity|plasma membrane|integral component of membrane|cytokine-mediated signaling pathway|interleukin-20 binding|defense response to Gram-negative bacterium	rno04060,rno04061,rno04630	Cytokine-cytokine receptor interaction|Viral protein interaction with cytokine and cytokine receptor|JAK-STAT signaling pathway
Irx1	259.416	356.805	162.027	0.454643	-1.13719	0.0138586	0.394898	Down	1.65602	1.49918	0.635396	0.313888	2.11222	3.09085	1.8714	1.54554	306659	iroquois homeobox 1	GO:0000122,GO:0000978,GO:0000981,GO:0001227,GO:0001656,GO:0005634,GO:0006357,GO:0030182,GO:0043565,GO:0048468,GO:0072086,GO:0072272,GO:1990837	negative regulation of transcription by RNA polymerase II|RNA polymerase II cis-regulatory region sequence-specific DNA binding|DNA-binding transcription factor activity, RNA polymerase II-specific|DNA-binding transcription repressor activity, RNA polymerase II-specific|metanephros development|nucleus|regulation of transcription by RNA polymerase II|neuron differentiation|sequence-specific DNA bi…			Homeobox
Irx2	12.3942	17.6753	7.11298	0.404124	-1.30713	0.00937729	0.323078	Down	0.0570952	0.118443	0.0516636	0.0612527	0.195983	0.234493	0.107639	0.162459	306657	iroquois homeobox 2	GO:0000122,GO:0000978,GO:0000981,GO:0001227,GO:0001656,GO:0005634,GO:0006357,GO:0030182,GO:0043565,GO:0048468,GO:0072086,GO:0072272	negative regulation of transcription by RNA polymerase II|RNA polymerase II cis-regulatory region sequence-specific DNA binding|DNA-binding transcription factor activity, RNA polymerase II-specific|DNA-binding transcription repressor activity, RNA polymerase II-specific|metanephros development|nucleus|regulation of transcription by RNA polymerase II|neuron differentiation|sequence-specific DNA bi…			Homeobox
Jakmip1	8.85657	4.45878	13.2544	2.94306	1.55732	0.0331386	0.563912	Up	0.0419654	0.0261168	0.118476	0.0450212	0.0363913	0.0224809	0.00863076	0.0126433	305434	janus kinase and microtubule interacting protein 1	GO:0003723,GO:0005737,GO:0005874,GO:0008017,GO:0015031,GO:0015630,GO:0019894,GO:0019898,GO:0019900,GO:0050811,GO:0050890,GO:1990904	RNA binding|cytoplasm|microtubule|microtubule binding|protein transport|microtubule cytoskeleton|kinesin binding|extrinsic component of membrane|kinase binding|GABA receptor binding|cognition|ribonucleoprotein complex
Jph4	58.2801	90.3024	26.2578	0.289841	-1.78667	3.03181e-05	0.00742939	Down	0.14459	0.124978	0.222419	0.174509	0.378766	0.561564	0.328345	0.980143	445271	junctophilin 4	GO:0001817,GO:0005789,GO:0005790,GO:0005886,GO:0007612,GO:0016021,GO:0030314,GO:0043198,GO:0048167,GO:0050885,GO:2001256	regulation of cytokine production|endoplasmic reticulum membrane|smooth endoplasmic reticulum|plasma membrane|learning|integral component of membrane|junctional membrane complex|dendritic shaft|regulation of synaptic plasticity|neuromuscular process controlling balance|regulation of store-operated calcium entry
Kcnf1	138.837	0.24224	277.431	1132	10.1447	0.00142798	0.113821	Up	11.6901	0.0194162	0.020326	0	0	0	0	0.00939948	298908	potassium voltage-gated channel modifier subfamily F member 1	GO:0005249,GO:0008076,GO:0016021,GO:0034765,GO:0051260,GO:0071805,GO:0097546,GO:1905515	voltage-gated potassium channel activity|voltage-gated potassium channel complex|integral component of membrane|regulation of ion transmembrane transport|protein homooligomerization|potassium ion transmembrane transport|ciliary base|non-motile cilium assembly
Kcnj11	3.55997	1.49164	5.6283	3.76063	1.91097	0.0428897	0.631189	Up	0.0390444	0.072897	0.0254376	0.050265	0.00846457	0	0.0240901	0.0156843	83535	potassium inwardly-rectifying channel, subfamily J, member 11	GO:0001669,GO:0002931,GO:0005242,GO:0005249,GO:0005515,GO:0005524,GO:0005635,GO:0005739,GO:0005768,GO:0005783,GO:0005829,GO:0005886,GO:0006006,GO:0006813,GO:0008022,GO:0008282,GO:0014704,GO:0015272,GO:0019829,GO:0030315,GO:0030506,GO:0030673,GO:0031072,GO:0032355,GO:0033198,GO:0033574,GO:0034765,GO:0042383,GO:0042391,GO:0042493,GO:0043025,GO:0043209,GO:0043231,GO:0044325,GO:0046676,GO:0050796,GO:…	acrosomal vesicle|response to ischemia|inward rectifier potassium channel activity|voltage-gated potassium channel activity|protein binding|ATP binding|nuclear envelope|mitochondrion|endosome|endoplasmic reticulum|cytosol|plasma membrane|glucose metabolic process|potassium ion transport|protein C-terminus binding|inward rectifying potassium channel|intercalated disc|ATP-activated inward rectifier…	rno04911,rno04929,rno04930	Insulin secretion|GnRH secretion|Type II diabetes mellitus
Kcnk2	20.1307	37.52	2.74145	0.0725109	-3.78566	5.86631e-07	0.00030985	Down	0	0.0494583	0.0147931	0.0146157	0.413492	0.131368	0.140095	0.410451	170899	potassium two pore domain channel subfamily K member 2	GO:0003231,GO:0005249,GO:0005515,GO:0005634,GO:0005783,GO:0005789,GO:0005886,GO:0005887,GO:0006813,GO:0007186,GO:0007613,GO:0008076,GO:0009612,GO:0009986,GO:0010942,GO:0015271,GO:0016324,GO:0019870,GO:0022841,GO:0030322,GO:0030424,GO:0042391,GO:0043005,GO:0043025,GO:0043679,GO:0044305,GO:0048678,GO:0060044,GO:0071456,GO:0071805,GO:0090102,GO:0097449,GO:1900039,GO:2000279	cardiac ventricle development|voltage-gated potassium channel activity|protein binding|nucleus|endoplasmic reticulum|endoplasmic reticulum membrane|plasma membrane|integral component of plasma membrane|potassium ion transport|G protein-coupled receptor signaling pathway|memory|voltage-gated potassium channel complex|response to mechanical stimulus|cell surface|positive regulation of cell death|ou…	rno04927,rno04934,rno04971	Cortisol synthesis and secretion|Cushing syndrome|Gastric acid secretion
Kcnma1	36.7618	62.49	11.0336	0.177124	-2.49717	0.0416736	0.6201	Down	0.120017	0.0430913	0.0100246	0.0495217	0.485352	0.712172	0.00474676	0.00463571	83731	potassium calcium-activated channel subfamily M alpha 1	GO:0001666,GO:0003779,GO:0005249,GO:0005267,GO:0005515,GO:0005737,GO:0005739,GO:0005783,GO:0005789,GO:0005886,GO:0005901,GO:0006813,GO:0006970,GO:0007268,GO:0007568,GO:0007605,GO:0007623,GO:0007628,GO:0008076,GO:0009268,GO:0009897,GO:0015269,GO:0016021,GO:0016324,GO:0019228,GO:0030007,GO:0030425,GO:0031960,GO:0032344,GO:0032991,GO:0034465,GO:0034765,GO:0042311,GO:0042391,GO:0042491,GO:0042802,GO:…	response to hypoxia|actin binding|voltage-gated potassium channel activity|potassium channel activity|protein binding|cytoplasm|mitochondrion|endoplasmic reticulum|endoplasmic reticulum membrane|plasma membrane|caveola|potassium ion transport|response to osmotic stress|chemical synaptic transmission|aging|sensory perception of sound|circadian rhythm|adult walking behavior|voltage-gated potassium …	rno04022,rno04270,rno04911,rno04924,rno04970,rno04972	cGMP-PKG signaling pathway|Vascular smooth muscle contraction|Insulin secretion|Renin secretion|Salivary secretion|Pancreatic secretion
Kcnn2	233.377	375.441	91.3124	0.242754	-2.04244	2.82994e-07	0.000181436	Down	0.527595	0.512162	1.24125	0.304777	3.73199	2.33354	2.40664	2.24844	54262	potassium calcium-activated channel subfamily N member 2	GO:0005216,GO:0005242,GO:0005516,GO:0005790,GO:0005886,GO:0006811,GO:0006813,GO:0009986,GO:0015269,GO:0016021,GO:0016286,GO:0019904,GO:0030018,GO:0030315,GO:0042383,GO:0042803,GO:0043005,GO:0043025,GO:0043197,GO:0048168,GO:0051393,GO:0071805,GO:0098914,GO:1901379	ion channel activity|inward rectifier potassium channel activity|calmodulin binding|smooth endoplasmic reticulum|plasma membrane|ion transport|potassium ion transport|cell surface|calcium-activated potassium channel activity|integral component of membrane|small conductance calcium-activated potassium channel activity|protein domain specific binding|Z disc|T-tubule|sarcolemma|protein homodimerizat…	rno04726,rno04911,rno04929,rno04976	Serotonergic synapse|Insulin secretion|GnRH secretion|Bile secretion
Kctd8	2.61582	5.23164	0	0.0346629	-4.85046	0.00266462	0.16304	Down	0	0	0	0	0.0191407	0.00945941	0.0726321	0.0886662	364148	potassium channel tetramerization domain containing 8	GO:0008277,GO:0043235	regulation of G protein-coupled receptor signaling pathway|receptor complex
Kif26a	16.6539	10.8769	22.431	2.07897	1.05587	0.007851	0.293542	Up	0.0963321	0.0773568	0.070859	0.0533403	0.0303157	0.0332937	0.0447369	0.0312073	314473	kinesin family member 26A	GO:0001560,GO:0003777,GO:0005524,GO:0005871,GO:0005874,GO:0007018,GO:0008017,GO:0009968,GO:0016887,GO:0048484,GO:0140603	regulation of cell growth by extracellular stimulus|microtubule motor activity|ATP binding|kinesin complex|microtubule|microtubule-based movement|microtubule binding|negative regulation of signal transduction|ATPase|enteric nervous system development|ATP hydrolysis activity
Klra2	10.8121	15.3254	6.29883	0.415007	-1.26879	0.0103801	0.343194	Down	0.0529366	0.048807	0.0319337	0.0252406	0.121139	0.113433	0.0665326	0.07679	494194	killer cell lectin-like receptor, subfamily A, member 2	GO:0016021	integral component of membrane
L1td1	3.69542	6.21574	1.1751	0.191968	-2.38106	0.0337022	0.569842	Down	0.0255079	0.00881927	0.00923252	0	0.129032	0.0182195	0.0174869	0.0683112	685355		GO:0043231	intracellular membrane-bounded organelle
LOC100361547	65.6298	35.4582	95.8014	2.70039	1.43317	0.0282142	0.530673	Up	7.78168	2.80259	10.1513	1.15949	1.81589	0.752675	3.33419	2.06225	100361547		GO:0005506,GO:0005737,GO:0006082,GO:0006805,GO:0008392,GO:0008395,GO:0016020,GO:0016712,GO:0019373,GO:0020037,GO:0042738,GO:0043231	iron ion binding|cytoplasm|organic acid metabolic process|xenobiotic metabolic process|arachidonic acid epoxygenase activity|steroid hydroxylase activity|membrane|oxidoreductase activity, acting on paired donors, with incorporation or reduction of molecular oxygen, reduced flavin or flavoprotein as one donor, and incorporation of one atom of oxygen|epoxygenase P450 pathway|heme binding|exogenous …
LOC100912642	11.7788	16.1438	7.41372	0.457582	-1.1279	0.0484275	0.654517	Down	0.124903	0.0647771	0.0678125	0.234497	0.253858	0.184005	0.208716	0.407666	100912642				rno00590,rno00591,rno04726,rno04750,rno04913,rno05417	Arachidonic acid metabolism|Linoleic acid metabolism|Serotonergic synapse|Inflammatory mediator regulation of TRP channels|Ovarian steroidogenesis|Lipid and atherosclerosis
LOC102548286	18.5239	24.868	12.1797	0.490901	-1.0265	0.0139527	0.396302	Down	0.198412	0.15435	0.0942567	0.199556	0.349492	0.27901	0.204031	0.460784	102548286		GO:0005778,GO:0007031	peroxisomal membrane|peroxisome organization	rno04146	Peroxisome
LOC102550654	258.386	412.268	104.504	0.253195	-1.98168	8.78085e-09	9.96019e-06	Down	0.638967	1.52863	1.55549	0.807115	4.08869	5.80799	3.46547	4.20204	102550654
LOC102553828	12.0511	1.0711	23.0311	21.9862	4.45853	0.0044431	0.218345	Up	0.0589291	1.52809	0	1.29601	0	0.0631368	0.0605979	0	102553828
LOC102554231	10.1874	19.3232	1.05157	0.0536338	-4.22072	0.0260424	0.515864	Down	0	0.0144891	0.0455043	0	0	0.808186	0.244198	0	102554231		GO:0016021	integral component of membrane
LOC102556298	17.2763	30.8807	3.67196	0.119103	-3.06972	0.00185991	0.136449	Down	0.028274	0.0146634	0.030701	0	0.194104	0.302929	0.00969156	0.0993808	102556298
LOC103690912	16.5569	6.92789	26.186	3.75802	1.90997	0.014267	0.399527	Up	0.0705776	0.0465855	0.250809	0.330401	0.0765039	0.0206229	0.0725764	0.0193305	103690912
LOC103691165	6584.81	3240.07	9929.55	3.06456	1.61568	0.000472065	0.0582377	Up	10.7568	7.29626	25.4612	31.837	6.24649	3.82475	9.16335	5.26174	103691165
LOC103693502	246.448	161.01	331.886	2.06118	1.04347	0.0486673	0.654517	Up	0.689533	0.803507	2.26466	2.1279	0.382943	0.501633	1.34809	0.559962	103693502
LOC108349479	36.212	6.38783	66.0361	10.3215	3.36759	0.0456206	0.646061	Up	0.0247525	0.0385114	0.886951	2.42978	0.0134155	0	0.0763605	0.236151	108349479
LOC108350501	10.3391	5.99097	14.6872	2.502	1.32308	0.0326979	0.559392	Up	1.68058	1.11563	0.875926	0.576947	0.218604	0.792257	0.345635	0.27004	108350501		GO:0002181,GO:0005791,GO:0008270,GO:0042788	cytoplasmic translation|rough endoplasmic reticulum|zinc ion binding|polysomal ribosome	rno03010,rno05171	Ribosome|Coronavirus disease - COVID-19
LOC120099218	7.55385	11.6148	3.49293	0.29888	-1.74236	0.00368413	0.199729	Down	0.0492297	0.0680838	0.0890926	0.0352096	0.213453	0.210979	0.21937	0.148319	120099218
LOC120102367	19.4877	9.29631	29.6791	3.21976	1.68695	0.0136096	0.392733	Up	0.320098	0.152175	0.0724115	0.307635	0.0289146	0.121463	0.0205727	0.0803655	120102367
LOC291863	671.135	309.877	1032.39	3.33152	1.73618	0.000399338	0.0525771	Up	7.18563	11.1016	11.5127	24.7708	2.28767	1.92468	7.00158	4.75617	291863	carboxylesterase-like			rno00983	Drug metabolism - other enzymes
LOC498222	14.4576	8.0073	20.908	2.60991	1.384	0.00380005	0.203765	Up	0.169626	0.0691201	0.118406	0.181977	0.0591006	0.051925	0.0373777	0.054755	498222	similar to specifically androgen-regulated protein	GO:0005737,GO:0005829,GO:0005886	cytoplasm|cytosol|plasma membrane
LOC498300	40.2066	15.4069	65.0064	4.2126	2.07471	0.0267926	0.520728	Up	0.209025	0.108404	0.737646	1.29876	0.0283221	0.0186625	0.188077	0.314874	498300		GO:0016021,GO:0042284,GO:0046513	integral component of membrane|sphingolipid delta-4 desaturase activity|ceramide biosynthetic process	rno00600,rno04071	Sphingolipid metabolism|Sphingolipid signaling pathway
LOC501038	211.054	294.382	127.727	0.434314	-1.20319	0.00879271	0.313182	Down	6.59025	6.18463	1.97641	2.59238	16.9406	11.0619	4.22748	7.21714	501038	Ab2-060
LOC685157	22.3711	0	44.7422	242.133	7.91965	0.00190184	0.137755	Up	0	0.780451	1.45739	1.52718	0	0	0	0	685157	similar to paired immunoglobin-like type 2 receptor beta	GO:0016021,GO:0042288	integral component of membrane|MHC class I protein binding
LOC685203	9.15809	4.12558	14.1906	3.48374	1.80064	0.00407197	0.212717	Up	0.201265	0.191363	0.20033	0.413849	0.0545413	0.107818	0.0862355	0.0336872	685203		GO:0005886,GO:0034237	plasma membrane|protein kinase A regulatory subunit binding
LOC685668	4.09054	6.93451	1.24657	0.177713	-2.49238	0.00859833	0.311526	Down	0.013373	0.0138709	0.0145209	0.0286935	0.188446	0.100295	0.0687584	0.0402899	685668
LOC685989	64.0289	122.761	5.29644	0.0434483	-4.52456	0.000525607	0.0620048	Down	0.162218	0.0961479	0.0125817	0	3.94382	1.8125	0.238303	0.256001	685989
LOC688858	3.93163	1.24908	6.61418	5.29299	2.40408	0.00681956	0.274131	Up	0.0693756	0.0822388	0.0430462	0.0850598	0.010743	0.0106185	0.0101915	0.0199061	688858				rno04145,rno04625,rno05152,rno05162	Phagosome|C-type lectin receptor signaling pathway|Tuberculosis|Measles
LOC691352	4.19601	0	8.39203	45.2841	5.50093	0.00298131	0.175149	Up	0	0.124838	0.435627	0.129121	0	0	0	0	691352	similar to Robo-1
LOC691532	138.084	3.66086	272.508	74.2567	6.21445	0.000417325	0.0544591	Up	0.0699098	0.120855	25.1771	0.175001	0.17682	0.0249672	0.119816	0.0468052	691532
Lama5	179.858	51.8684	307.848	5.9307	2.5682	0.000110157	0.0198094	Up	0.166319	0.161012	0.869271	1.6368	0.168266	0.0902856	0.1163	0.111352	140433	laminin subunit alpha 5	GO:0001658,GO:0001738,GO:0001755,GO:0001822,GO:0001942,GO:0005178,GO:0005201,GO:0005604,GO:0005610,GO:0005615,GO:0007229,GO:0007411,GO:0007517,GO:0009887,GO:0009888,GO:0016020,GO:0016331,GO:0016477,GO:0030155,GO:0030324,GO:0030334,GO:0031012,GO:0031594,GO:0034446,GO:0042127,GO:0042475,GO:0043083,GO:0043259,GO:0045995,GO:0048754,GO:0060271,GO:0060445,GO:0072659,GO:0098609	branching involved in ureteric bud morphogenesis|morphogenesis of a polarized epithelium|neural crest cell migration|kidney development|hair follicle development|integrin binding|extracellular matrix structural constituent|basement membrane|laminin-5 complex|extracellular space|integrin-mediated signaling pathway|axon guidance|muscle organ development|animal organ morphogenesis|tissue development…	rno04151,rno04510,rno04512,rno05145,rno05146,rno05165,rno05200,rno05222	PI3K-Akt signaling pathway|Focal adhesion|ECM-receptor interaction|Toxoplasmosis|Amoebiasis|Human papillomavirus infection|Pathways in cancer|Small cell lung cancer
Ldoc1	2.10822	0.229051	3.98738	13.0594	3.70702	0.0202933	0.469772	Up	0.0913454	0.0157911	0.132249	0.0163328	0.0165026	0	0	0	367956		GO:0001893,GO:0005654,GO:0005730,GO:0060137,GO:0071222,GO:0071225,GO:1903547	maternal placenta development|nucleoplasm|nucleolus|maternal process involved in parturition|cellular response to lipopolysaccharide|cellular response to muramyl dipeptide|regulation of growth hormone activity
Lif	5.48765	1.50845	9.46684	6.25499	2.64501	0.0122514	0.372594	Up	0.00873974	0.0181304	0.0332149	0.112514	0.0047368	0.00468189	0.00898724	0.008777	60584	LIF, interleukin 6 family cytokine	GO:0001974,GO:0005102,GO:0005125,GO:0005146,GO:0005615,GO:0005829,GO:0006955,GO:0007260,GO:0007566,GO:0008083,GO:0008284,GO:0008285,GO:0010628,GO:0010976,GO:0016525,GO:0019827,GO:0030324,GO:0031100,GO:0033138,GO:0033141,GO:0033630,GO:0042531,GO:0043410,GO:0045595,GO:0045651,GO:0045835,GO:0045944,GO:0046697,GO:0046888,GO:0048286,GO:0048644,GO:0048666,GO:0048708,GO:0048711,GO:0048861,GO:0048863,GO:…	blood vessel remodeling|signaling receptor binding|cytokine activity|leukemia inhibitory factor receptor binding|extracellular space|cytosol|immune response|tyrosine phosphorylation of STAT protein|embryo implantation|growth factor activity|positive regulation of cell population proliferation|negative regulation of cell population proliferation|positive regulation of gene expression|positive regu…	rno04060,rno04550,rno04630,rno04668	Cytokine-cytokine receptor interaction|Signaling pathways regulating pluripotency of stem cells|JAK-STAT signaling pathway|TNF signaling pathway
Lilrb3	248.521	141.087	355.956	2.52166	1.33437	0.0146171	0.400394	Up	0.58004	2.87068	3.83297	0.906747	1.26348	0.810854	0.53966	0.693468	308350		GO:0016021	integral component of membrane	rno04380,rno04662	Osteoclast differentiation|B cell receptor signaling pathway
Lilrb4	14.2607	19.4757	9.04571	0.467895	-1.09574	0.0495869	0.654517	Down	0.334547	0.121452	0.145306	0.0538362	0.47143	0.197139	0.309619	0.403168	292594	leukocyte immunoglobulin like receptor B4	GO:0002507,GO:0002669,GO:0002725,GO:0002774,GO:0009986,GO:0016021,GO:0019903,GO:0030293,GO:0030547,GO:0031623,GO:0032682,GO:0032689,GO:0032691,GO:0032693,GO:0032703,GO:0032714,GO:0032715,GO:0042130,GO:0043124,GO:0043378,GO:0043409,GO:0045584,GO:0045591,GO:0045671,GO:0046007,GO:0050860,GO:0061099,GO:0071659,GO:0140105,GO:0150102,GO:1900016,GO:1900181,GO:1902894,GO:2000272,GO:2000524	tolerance induction|positive regulation of T cell anergy|negative regulation of T cell cytokine production|Fc receptor mediated inhibitory signaling pathway|cell surface|integral component of membrane|protein phosphatase binding|transmembrane receptor protein tyrosine kinase inhibitor activity|signaling receptor inhibitor activity|receptor internalization|negative regulation of chemokine producti…	rno04380,rno04662	Osteoclast differentiation|B cell receptor signaling pathway
Lnp1	2.05107	3.83195	0.270191	0.0784945	-3.67126	0.00945659	0.324295	Down	0	0	0.0165411	0	0.0495378	0.0979273	0.0313298	0.0611937	100359918
Lox	111.931	190.626	33.2364	0.17446	-2.51903	0.00170532	0.129372	Down	0.236778	0.165401	0.120681	0.16589	0.17809	0.0724814	1.74414	1.76157	24914	lysyl oxidase	GO:0001568,GO:0001649,GO:0001932,GO:0004720,GO:0005507,GO:0005518,GO:0005576,GO:0005581,GO:0005615,GO:0005634,GO:0007507,GO:0009725,GO:0010468,GO:0016202,GO:0017015,GO:0018057,GO:0030199,GO:0030282,GO:0030324,GO:0031012,GO:0035791,GO:0035904,GO:0035905,GO:0035906,GO:0042060,GO:0042493,GO:0042981,GO:0043491,GO:0045652,GO:0046716,GO:0048251,GO:0048514,GO:0048545,GO:0055001,GO:0060326,GO:0061448,GO:…	blood vessel development|osteoblast differentiation|regulation of protein phosphorylation|protein-lysine 6-oxidase activity|copper ion binding|collagen binding|extracellular region|collagen trimer|extracellular space|nucleus|heart development|response to hormone|regulation of gene expression|regulation of striated muscle tissue development|regulation of transforming growth factor beta receptor si…
Lrmda	78.3385	114.68	41.9971	0.367595	-1.44381	0.0256769	0.513747	Down	0.142225	0.0630319	0.0168473	0.0166453	0.0995081	0.231342	0.0917405	0.184383	681383	leucine rich melanocyte differentiation associated	GO:0030318	melanocyte differentiation
Lrrc51	16.5499	9.58327	23.5165	2.46659	1.30252	0.0239602	0.494841	Up	0.913725	0.440814	0.323029	0.478732	0.115168	0.0910668	0.393321	0.23474	293156	leucine rich repeat containing 51	GO:0005737	cytoplasm
Lrrc75b	23.3391	15.3462	31.3321	2.05988	1.04256	0.0116267	0.368148	Up	0.856811	0.940994	0.46518	1.10845	0.327796	0.539994	0.440538	0.278385	100365744	leucine rich repeat containing 75B
Ly6al	24.5873	0	49.1747	3.58413e+06	21.7732	1.25592e-10	2.31497e-07	Up	0	0	4.11909	0	0	0	0	0	362935	lymphocyte antigen 6 complex, locus A-like
Lzts1	32.4444	45.189	19.6998	0.436007	-1.19758	0.00490657	0.228963	Down	0.0585963	0.126621	0.0901371	0.130965	0.169377	0.345291	0.215916	0.171634	266711	leucine zipper tumor suppressor 1	GO:0005515,GO:0005737,GO:0008017,GO:0014069,GO:0016242,GO:0016324,GO:0043005,GO:0043197,GO:0043198,GO:0044297,GO:0044772,GO:0045202,GO:0045211,GO:0048167,GO:0048814	protein binding|cytoplasm|microtubule binding|postsynaptic density|negative regulation of macroautophagy|apical plasma membrane|neuron projection|dendritic spine|dendritic shaft|cell body|mitotic cell cycle phase transition|synapse|postsynaptic membrane|regulation of synaptic plasticity|regulation of dendrite morphogenesis
Map1b	70.9828	26.813	115.153	4.29141	2.10145	0.00259587	0.160331	Up	0.0788373	0.0440316	0.245839	0.600721	0.052589	0.0433162	0.0644402	0.0649628	29456	microtubule-associated protein 1B	GO:0000226,GO:0001578,GO:0001750,GO:0003779,GO:0005515,GO:0005543,GO:0005829,GO:0005856,GO:0005874,GO:0005875,GO:0005886,GO:0007026,GO:0007399,GO:0007409,GO:0007416,GO:0008017,GO:0009611,GO:0009612,GO:0009743,GO:0009987,GO:0010035,GO:0014012,GO:0014069,GO:0016358,GO:0017085,GO:0021700,GO:0030424,GO:0030425,GO:0030426,GO:0031114,GO:0031116,GO:0031667,GO:0032355,GO:0032387,GO:0033189,GO:0036477,GO:…	microtubule cytoskeleton organization|microtubule bundle formation|photoreceptor outer segment|actin binding|protein binding|phospholipid binding|cytosol|cytoskeleton|microtubule|microtubule associated complex|plasma membrane|negative regulation of microtubule depolymerization|nervous system development|axonogenesis|synapse assembly|microtubule binding|response to wounding|response to mechanical …
Map3k15	31.6021	51.1697	12.0344	0.235365	-2.08703	5.05857e-06	0.00191266	Down	0.0710475	0.0850306	0.0652776	0.0586316	0.213267	0.304482	0.151739	0.488476	501558
Mcpt8	40.0605	25.0201	55.1008	2.20365	1.1399	0.00400656	0.211003	Up	0.926823	1.42901	1.03358	2.44547	0.597357	0.644109	0.772759	0.578589	29269		GO:0004252,GO:0005576,GO:0005737,GO:0006508,GO:0043231	serine-type endopeptidase activity|extracellular region|cytoplasm|proteolysis|intracellular membrane-bounded organelle
Med12l	45.7475	62.6198	28.8752	0.459964	-1.12041	0.00227402	0.150821	Down	0.0642813	0.0595313	0.0872491	0.0689622	0.141846	0.0959278	0.238438	0.119889	690752		GO:0003713,GO:0006357,GO:0008013,GO:0016592,GO:0045893	transcription coactivator activity|regulation of transcription by RNA polymerase II|beta-catenin binding|mediator complex|positive regulation of transcription, DNA-templated	rno04919	Thyroid hormone signaling pathway
Mgmt	915.4	553.427	1277.37	2.30775	1.20649	0.0126708	0.378993	Up	16.548	12.4254	70.0857	41.4901	17.5344	13.6031	15.7602	14.5645	25332	O-6-methylguanine-DNA methyltransferase	GO:0003677,GO:0003908,GO:0005509,GO:0005634,GO:0005654,GO:0006281,GO:0006307,GO:0006974,GO:0008168,GO:0009636,GO:0014070,GO:0032259,GO:0034599,GO:0042493,GO:0043066,GO:0043281,GO:0045471,GO:0045739,GO:0051593,GO:0060548,GO:0060644,GO:0071407,GO:0071479,GO:2000781	DNA binding|methylated-DNA-[protein]-cysteine S-methyltransferase activity|calcium ion binding|nucleus|nucleoplasm|DNA repair|DNA dealkylation involved in DNA repair|cellular response to DNA damage stimulus|methyltransferase activity|response to toxic substance|response to organic cyclic compound|methylation|cellular response to oxidative stress|response to drug|negative regulation of apoptotic p…
Micalcl	36.1683	23.3895	48.9472	2.09151	1.06455	0.00228633	0.150821	Up	0.711481	0.62616	0.479921	0.43947	0.222018	0.150147	0.277132	0.400561	293180	MICAL C-terminal like	GO:0005737,GO:0005815,GO:0007275,GO:0007283,GO:0030036,GO:0030154,GO:0031941,GO:0051019	cytoplasm|microtubule organizing center|multicellular organism development|spermatogenesis|actin cytoskeleton organization|cell differentiation|filamentous actin|mitogen-activated protein kinase binding
Minar1	23.7956	42.5843	5.00703	0.119208	-3.06844	2.62047e-06	0.00110404	Down	0.035516	0.0414434	0.0144618	0.00476278	0.240614	0.294903	0.182609	0.0668764	501033	membrane integral NOTCH2 associated receptor 1	GO:0005886,GO:0008285,GO:0010977,GO:0016021,GO:0016525,GO:0030308,GO:0031397,GO:0032007	plasma membrane|negative regulation of cell population proliferation|negative regulation of neuron projection development|integral component of membrane|negative regulation of angiogenesis|negative regulation of cell growth|negative regulation of protein ubiquitination|negative regulation of TOR signaling
Mlc1	147.319	4.16877	290.469	69.9851	6.12898	2.23458e-05	0.0057809	Up	4.65127	0.0401204	7.01405	0.103741	0.010482	0.0725233	0.0397754	0.0388449	315215	modulator of VRAC current 1	GO:0005216,GO:0005737,GO:0005764,GO:0005768,GO:0005769,GO:0005783,GO:0005829,GO:0005886,GO:0005901,GO:0005911,GO:0015031,GO:0016021,GO:0016192,GO:0016323,GO:0016324,GO:0030136,GO:0031410,GO:0032388,GO:0034220,GO:0042802,GO:0044877,GO:0045121,GO:0047484,GO:0048471,GO:0055037,GO:0071397,GO:0072584,GO:0097450	ion channel activity|cytoplasm|lysosome|endosome|early endosome|endoplasmic reticulum|cytosol|plasma membrane|caveola|cell-cell junction|protein transport|integral component of membrane|vesicle-mediated transport|basolateral plasma membrane|apical plasma membrane|clathrin-coated vesicle|cytoplasmic vesicle|positive regulation of intracellular transport|ion transmembrane transport|identical protei…
Mlph	5.92519	3.0034	8.84698	2.96833	1.56965	0.0277621	0.52651	Up	0.144059	0.0581092	0.0608321	0.0429304	0.0260259	0.0257243	0.0164599	0.0321496	316620	melanophilin	GO:0001725,GO:0003779,GO:0005815,GO:0006605,GO:0015629,GO:0016461,GO:0017022,GO:0030318,GO:0030425,GO:0030674,GO:0030864,GO:0031267,GO:0031489,GO:0032400,GO:0042470,GO:0043473,GO:0048471,GO:0051010	stress fiber|actin binding|microtubule organizing center|protein targeting|actin cytoskeleton|unconventional myosin complex|myosin binding|melanocyte differentiation|dendrite|protein-macromolecule adaptor activity|cortical actin cytoskeleton|small GTPase binding|myosin V binding|melanosome localization|melanosome|pigmentation|perinuclear region of cytoplasm|microtubule plus-end binding
Mmd2	176.069	336.058	16.0795	0.0479553	-4.38217	0.00453587	0.218662	Down	0.626858	0.180611	0	0.0249076	5.62469	9.68871	0.417803	0.454661	304301	monocyte to macrophage differentiation-associated 2	GO:0004672,GO:0006468,GO:0016021,GO:0019835,GO:0032880,GO:0045666,GO:0045860,GO:0046579,GO:0048471	protein kinase activity|protein phosphorylation|integral component of membrane|cytolysis|regulation of protein localization|positive regulation of neuron differentiation|positive regulation of protein kinase activity|positive regulation of Ras protein signal transduction|perinuclear region of cytoplasm
Mme	108.247	37.3278	179.166	4.80275	2.26386	0.00163465	0.126866	Up	0.560386	0.371013	1.11988	2.41756	0.0516971	0.127745	0.496561	0.221518	24590	membrane metallo-endopeptidase	GO:0001786,GO:0001822,GO:0001890,GO:0004175,GO:0004222,GO:0005737,GO:0005769,GO:0005802,GO:0005886,GO:0005903,GO:0006508,GO:0006518,GO:0007568,GO:0007611,GO:0008021,GO:0008233,GO:0008237,GO:0008238,GO:0008270,GO:0016020,GO:0016021,GO:0016485,GO:0019233,GO:0030324,GO:0030424,GO:0030425,GO:0031410,GO:0042277,GO:0042803,GO:0043025,GO:0044306,GO:0045121,GO:0045202,GO:0046449,GO:0046872,GO:0050435,GO:…	phosphatidylserine binding|kidney development|placenta development|endopeptidase activity|metalloendopeptidase activity|cytoplasm|early endosome|trans-Golgi network|plasma membrane|brush border|proteolysis|peptide metabolic process|aging|learning or memory|synaptic vesicle|peptidase activity|metallopeptidase activity|exopeptidase activity|zinc ion binding|membrane|integral component of membrane|p…	rno04614,rno04640,rno04974,rno05010	Renin-angiotensin system|Hematopoietic cell lineage|Protein digestion and absorption|Alzheimer disease
Morc1	2.46998	4.42878	0.511189	0.111463	-3.16536	0.0190247	0.45542	Down	0	0.00856654	0.00896796	0	0.0805723	0.0353949	0.0254787	0.0165884	360712	MORC family CW-type zinc finger 1	GO:0001662,GO:0001673,GO:0005634,GO:0007283,GO:0008270,GO:0010529,GO:0010629,GO:0040029,GO:0043046,GO:0044026,GO:2000143	behavioral fear response|male germ cell nucleus|nucleus|spermatogenesis|zinc ion binding|negative regulation of transposition|negative regulation of gene expression|regulation of gene expression, epigenetic|DNA methylation involved in gamete generation|DNA hypermethylation|negative regulation of DNA-templated transcription, initiation
Mpped2	7.98249	13.1357	2.82924	0.21785	-2.19859	0.0435065	0.635339	Down	0.0272177	0.0494046	0	0.00729991	0.213897	0.131225	0.0279885	0.0136669	362185	metallophosphoesterase domain containing 2	GO:0008081,GO:0016208,GO:0019002,GO:0030145	phosphoric diester hydrolase activity|AMP binding|GMP binding|manganese ion binding
Msantd3	12.3785	8.03856	16.7185	2.08289	1.05859	0.0234936	0.491732	Up	0.0882898	0.0915775	0.0857773	0.0648077	0.0402961	0.0248932	0.0621196	0.0279999	362516	Myb/SANT DNA binding domain containing 3
Mss51	16.2367	21.7504	10.7229	0.497851	-1.00621	0.0250234	0.50857	Down	0.0843379	0.100937	0.0633998	0.0487196	0.0984518	0.187671	0.166781	0.123789	289904	MSS51 mitochondrial translational activator	GO:0046872	metal ion binding
Mtmr7	273.818	403.926	143.709	0.356224	-1.48915	1.0717e-05	0.00316066	Down	0.844497	0.431129	0.458495	0.304357	1.01195	1.32892	1.16015	2.00429	306490	myotubularin related protein 7	GO:0004438,GO:0004725,GO:0005737,GO:0005829,GO:0016020,GO:0016312,GO:0035335,GO:0046855,GO:0046856	phosphatidylinositol-3-phosphatase activity|protein tyrosine phosphatase activity|cytoplasm|cytosol|membrane|inositol bisphosphate phosphatase activity|peptidyl-tyrosine dephosphorylation|inositol phosphate dephosphorylation|phosphatidylinositol dephosphorylation	rno00562,rno04070	Inositol phosphate metabolism|Phosphatidylinositol signaling system
Mybl1	152.686	69.4412	235.931	3.39688	1.76421	0.017694	0.438021	Up	0.407318	0.316864	0.874035	3.1837	0.210247	0.114296	0.688116	0.370097	297783	MYB proto-oncogene like 1	GO:0000278,GO:0000978,GO:0000981,GO:0001228,GO:0005634,GO:0005654,GO:0006355,GO:0007141,GO:0007283,GO:0010529,GO:0045944,GO:1990511	mitotic cell cycle|RNA polymerase II cis-regulatory region sequence-specific DNA binding|DNA-binding transcription factor activity, RNA polymerase II-specific|DNA-binding transcription activator activity, RNA polymerase II-specific|nucleus|nucleoplasm|regulation of transcription, DNA-templated|male meiosis I|spermatogenesis|negative regulation of transposition|positive regulation of transcription…			MYB
Mybl2	35.5428	4.39057	66.6951	15.3146	3.93684	1.54843e-06	0.000671563	Up	0.214139	0.13882	0.450509	1.06251	0	0.0358483	0.0412881	0.0403222	296344	MYB proto-oncogene like 2	GO:0000278,GO:0000978,GO:0000981,GO:0001228,GO:0005634,GO:0005654,GO:0006355,GO:0031523,GO:0043525,GO:0045944,GO:0090307,GO:1990830,GO:1990837	mitotic cell cycle|RNA polymerase II cis-regulatory region sequence-specific DNA binding|DNA-binding transcription factor activity, RNA polymerase II-specific|DNA-binding transcription activator activity, RNA polymerase II-specific|nucleus|nucleoplasm|regulation of transcription, DNA-templated|Myb complex|positive regulation of neuron apoptotic process|positive regulation of transcription by RNA …	rno04218	Cellular senescence	MYB
Myom2	1.99976	3.77821	0.221304	0.0786269	-3.66883	0.0384797	0.599811	Down	0.00479799	0	0	0	0.0520087	0	0.00986774	0.0192738	306616	myomesin 2	GO:0002074,GO:0006936,GO:0019900,GO:0031430,GO:0045214,GO:0051015	extraocular skeletal muscle development|muscle contraction|kinase binding|M band|sarcomere organization|actin filament binding
Nab2	62.4467	83.9676	40.9257	0.488072	-1.03483	0.00877144	0.313182	Down	0.294569	0.342799	0.273047	0.339142	0.732062	0.962203	0.546718	0.259749	314910	Ngfi-A binding protein 2	GO:0001958,GO:0003712,GO:0005634,GO:0006355,GO:0008134,GO:0014037,GO:0016480,GO:0042552,GO:0042802,GO:0045682,GO:1902949	endochondral ossification|transcription coregulator activity|nucleus|regulation of transcription, DNA-templated|transcription factor binding|Schwann cell differentiation|negative regulation of transcription by RNA polymerase III|myelination|identical protein binding|regulation of epidermis development|positive regulation of tau-protein kinase activity
Nat8f5	8.03621	12.0202	4.05224	0.331761	-1.59179	0.0107183	0.349498	Down	0.0631595	0.0436743	0.137162	0.112931	0.205388	0.180451	0.303091	0.359429	114020	N-acetyltransferase 8 (GCN5-related) family member 5	GO:0001702,GO:0007368,GO:0007507,GO:0008080,GO:0016021	gastrulation with mouth forming second|determination of left/right symmetry|heart development|N-acetyltransferase activity|integral component of membrane	rno00480	Glutathione metabolism
Nav3	217.784	316.384	119.183	0.377362	-1.40598	0.000477157	0.0582377	Down	0.166578	0.10442	0.0511174	0.0520583	0.286549	0.284779	0.121396	0.267661	314814	neuron navigator 3	GO:0005524,GO:0005634,GO:0005635,GO:0007026,GO:0008017,GO:0022008,GO:0030336,GO:0031116,GO:0032703,GO:1990752	ATP binding|nucleus|nuclear envelope|negative regulation of microtubule depolymerization|microtubule binding|neurogenesis|negative regulation of cell migration|positive regulation of microtubule polymerization|negative regulation of interleukin-2 production|microtubule end
Ndnf	20.0514	31.5291	8.57369	0.272224	-1.87713	0.0484541	0.654517	Down	0.0401281	0.0148651	0.037348	0.0123	0.0310697	0.0153548	0.291799	0.0259066	312401		GO:0001525,GO:0001764,GO:0002931,GO:0005539,GO:0005576,GO:0005615,GO:0007263,GO:0008201,GO:0010811,GO:0010976,GO:0019800,GO:0021828,GO:0030198,GO:0031012,GO:0043524,GO:0044344,GO:0061042,GO:0071456,GO:2000352	angiogenesis|neuron migration|response to ischemia|glycosaminoglycan binding|extracellular region|extracellular space|nitric oxide mediated signal transduction|heparin binding|positive regulation of cell-substrate adhesion|positive regulation of neuron projection development|peptide cross-linking via chondroitin 4-sulfate glycosaminoglycan|gonadotrophin-releasing hormone neuronal migration to the…
Nhej1	113.307	66.5195	160.094	2.40794	1.2678	0.000814792	0.0811819	Up	1.75197	1.00527	2.45553	3.15924	0.673432	0.931878	0.996622	0.798611	363251	nonhomologous end-joining factor 1	GO:0001650,GO:0005634,GO:0005654,GO:0006303,GO:0010212,GO:0030183,GO:0030217,GO:0032807,GO:0045027,GO:0070419	fibrillar center|nucleus|nucleoplasm|double-strand break repair via nonhomologous end joining|response to ionizing radiation|B cell differentiation|T cell differentiation|DNA ligase IV complex|DNA end binding|nonhomologous end joining complex	rno03450	Non-homologous end-joining
Nol3	41.5618	23.1525	59.9711	2.5754	1.36479	0.000678913	0.0710017	Up	0.565982	1.07855	0.900411	0.790766	0.342422	0.169227	0.230097	0.541958	85383	nucleolar protein 3	GO:0001666,GO:0001974,GO:0002931,GO:0005102,GO:0005123,GO:0005509,GO:0005515,GO:0005730,GO:0005737,GO:0005739,GO:0006376,GO:0010468,GO:0010659,GO:0010664,GO:0010667,GO:0010804,GO:0010880,GO:0014736,GO:0014808,GO:0014876,GO:0016020,GO:0016528,GO:0016529,GO:0019900,GO:0019902,GO:0035877,GO:0042802,GO:0042981,GO:0043027,GO:0043066,GO:0043154,GO:0045445,GO:0048659,GO:0051259,GO:0051481,GO:0051562,GO:…	response to hypoxia|blood vessel remodeling|response to ischemia|signaling receptor binding|death receptor binding|calcium ion binding|protein binding|nucleolus|cytoplasm|mitochondrion|mRNA splice site selection|regulation of gene expression|cardiac muscle cell apoptotic process|negative regulation of striated muscle cell apoptotic process|negative regulation of cardiac muscle cell apoptotic proc…
Nova1	25.7801	41.6854	9.87484	0.236582	-2.07959	2.04072e-07	0.000143297	Down	0.0377673	0.0195868	0.0307569	0.0438938	0.146696	0.158484	0.0841464	0.158034	298992	NOVA alternative splicing regulator 1	GO:0000381,GO:0000398,GO:0003723,GO:0003729,GO:0003730,GO:0005634,GO:0005654,GO:0005730,GO:0005737,GO:0010468,GO:0021510,GO:0043231,GO:0050684,GO:0051252,GO:0120163	regulation of alternative mRNA splicing, via spliceosome|mRNA splicing, via spliceosome|RNA binding|mRNA binding|mRNA 3'-UTR binding|nucleus|nucleoplasm|nucleolus|cytoplasm|regulation of gene expression|spinal cord development|intracellular membrane-bounded organelle|regulation of mRNA processing|regulation of RNA metabolic process|negative regulation of cold-induced thermogenesis
Npas3	30.7157	42.1455	19.2858	0.459159	-1.12293	0.0135989	0.392733	Down	0.0441655	0.0229051	0.0225679	0.0181165	0.097156	0.0417521	0.0667886	0.027395	299016		GO:0001964,GO:0005634,GO:0005654,GO:0007626,GO:0042711,GO:0045893,GO:0046982	startle response|nucleus|nucleoplasm|locomotory behavior|maternal behavior|positive regulation of transcription, DNA-templated|protein heterodimerization activity
Npffr2	1.59719	2.97308	0.221304	0.100386	-3.31637	0.0260665	0.515864	Down	0.0199955	0	0	0	0.0866977	0.0642696	0.0205617	0.0803228	78964	neuropeptide FF receptor 2	GO:0004930,GO:0005886,GO:0005887,GO:0007186,GO:0007218,GO:0008188,GO:0015629,GO:0031628,GO:0042277,GO:0043408,GO:0045761,GO:2000479	G protein-coupled receptor activity|plasma membrane|integral component of plasma membrane|G protein-coupled receptor signaling pathway|neuropeptide signaling pathway|neuropeptide receptor activity|actin cytoskeleton|opioid receptor binding|peptide binding|regulation of MAPK cascade|regulation of adenylate cyclase activity|regulation of cAMP-dependent protein kinase activity	rno04080	Neuroactive ligand-receptor interaction
Nrcam	125.917	47.1897	204.644	4.33629	2.11646	0.000792739	0.079522	Up	0.350738	0.0594442	0.729331	0.818957	0.0869712	0.0884192	0.155583	0.115109	497815	neuronal cell adhesion molecule	GO:0001525,GO:0005576,GO:0005886,GO:0007155,GO:0007156,GO:0007411,GO:0007417,GO:0008104,GO:0010975,GO:0016021,GO:0019227,GO:0030424,GO:0030506,GO:0031290,GO:0033268,GO:0034113,GO:0043194,GO:0045162,GO:0045202,GO:0070593,GO:0086080,GO:0098609,GO:0098632,GO:0098978,GO:0099055,GO:0099061,GO:0099175	angiogenesis|extracellular region|plasma membrane|cell adhesion|homophilic cell adhesion via plasma membrane adhesion molecules|axon guidance|central nervous system development|protein localization|regulation of neuron projection development|integral component of membrane|neuronal action potential propagation|axon|ankyrin binding|retinal ganglion cell axon guidance|node of Ranvier|heterotypic cel…	rno04514	Cell adhesion molecules
Ntf3	68.4961	97.05	39.9422	0.41229	-1.27827	0.00304858	0.177685	Down	0.611176	0.900855	0.698569	0.517643	1.11578	2.98114	1.1412	1.1145	81737	neurotrophin 3	GO:0000187,GO:0002092,GO:0005163,GO:0005165,GO:0005576,GO:0005615,GO:0007165,GO:0007169,GO:0007274,GO:0007399,GO:0007403,GO:0007411,GO:0007420,GO:0007422,GO:0007613,GO:0008021,GO:0008083,GO:0008284,GO:0008544,GO:0016021,GO:0021675,GO:0030335,GO:0030424,GO:0030425,GO:0031410,GO:0032148,GO:0033138,GO:0038180,GO:0042056,GO:0042490,GO:0042552,GO:0042981,GO:0043523,GO:0043524,GO:0045664,GO:0045687,GO:…	activation of MAPK activity|positive regulation of receptor internalization|nerve growth factor receptor binding|neurotrophin receptor binding|extracellular region|extracellular space|signal transduction|transmembrane receptor protein tyrosine kinase signaling pathway|neuromuscular synaptic transmission|nervous system development|glial cell fate determination|axon guidance|brain development|perip…	rno04010,rno04014,rno04151,rno04722	MAPK signaling pathway|Ras signaling pathway|PI3K-Akt signaling pathway|Neurotrophin signaling pathway
Nup62cl	2.3658	4.2693	0.462303	0.11481	-3.12268	0.0176694	0.438021	Down	0.010571	0.0109646	0	0	0.0458343	0.0566288	0.0217406	0.0636961	300923		GO:0005543,GO:0006405,GO:0006606,GO:0015288,GO:0017056,GO:0044613,GO:0046930,GO:0055085	phospholipid binding|RNA export from nucleus|protein import into nucleus|porin activity|structural constituent of nuclear pore|nuclear pore central transport channel|pore complex|transmembrane transport
Oat	10445.5	14313.6	6577.33	0.459536	-1.12175	0.000689859	0.0716385	Down	126.446	97.6027	59.4095	47.3132	142.921	246.022	127.001	171.778	64313	ornithine aminotransferase	GO:0003992,GO:0004587,GO:0005654,GO:0005737,GO:0005739,GO:0005759,GO:0006591,GO:0010121,GO:0019544,GO:0030170,GO:0042802,GO:0050155,GO:0055129	N2-acetyl-L-ornithine:2-oxoglutarate 5-aminotransferase activity|ornithine-oxo-acid transaminase activity|nucleoplasm|cytoplasm|mitochondrion|mitochondrial matrix|ornithine metabolic process|arginine catabolic process to proline via ornithine|arginine catabolic process to glutamate|pyridoxal phosphate binding|identical protein binding|ornithine(lysine) transaminase activity|L-proline biosynthetic…	rno00330	Arginine and proline metabolism
Ocstamp	18.8971	7.41737	30.3769	4.06776	2.02423	0.000286959	0.042315	Up	0.0785208	0.145922	0.152759	0.0421193	0.0283713	0.0140212	0.0235505	0.0361421	311639		GO:0016021,GO:0034241,GO:0045672,GO:0071356,GO:0071391,GO:0072674,GO:0090290	integral component of membrane|positive regulation of macrophage fusion|positive regulation of osteoclast differentiation|cellular response to tumor necrosis factor|cellular response to estrogen stimulus|multinuclear osteoclast differentiation|positive regulation of osteoclast proliferation
Ogdhl	56.3225	31.4925	81.1525	2.57334	1.36364	0.0165439	0.422606	Up	0.628114	0.123786	0.64111	0.761453	0.388087	0.222078	0.135639	0.100927	290566	oxoglutarate dehydrogenase L	GO:0004591,GO:0005739,GO:0005759,GO:0006096,GO:0006099,GO:0006103,GO:0030976,GO:0045252,GO:0046872	oxoglutarate dehydrogenase (succinyl-transferring) activity|mitochondrion|mitochondrial matrix|glycolytic process|tricarboxylic acid cycle|2-oxoglutarate metabolic process|thiamine pyrophosphate binding|oxoglutarate dehydrogenase complex|metal ion binding	rno00020	Citrate cycle (TCA cycle)
Panx2	228.133	134.653	321.613	2.3877	1.25562	0.00198003	0.140372	Up	1.00698	1.29748	2.26833	3.85151	0.962714	0.944855	0.803954	0.797708	362979	pannexin 2	GO:0002931,GO:0005198,GO:0005243,GO:0005737,GO:0005886,GO:0005921,GO:0006812,GO:0007267,GO:0015267,GO:0016021,GO:0022829,GO:0032732,GO:0044877,GO:0055077,GO:0055085	response to ischemia|structural molecule activity|gap junction channel activity|cytoplasm|plasma membrane|gap junction|cation transport|cell-cell signaling|channel activity|integral component of membrane|wide pore channel activity|positive regulation of interleukin-1 production|protein-containing complex binding|gap junction hemi-channel activity|transmembrane transport
Paqr9	3356.13	4497.39	2214.88	0.492511	-1.02177	0.0159096	0.415227	Down	36.5312	39.759	13.1039	14.9601	88.7895	58.9551	25.6946	35.7884	315904	progestin and adipoQ receptor family member 9	GO:0016021,GO:0038023	integral component of membrane|signaling receptor activity
Pcdh7	142.161	212.613	71.7076	0.337782	-1.56583	0.0192143	0.457654	Down	0.120886	0.110303	0.0148041	0.038029	0.287689	0.358365	0.0532755	0.110448	360942	protocadherin 7	GO:0005509,GO:0005886,GO:0005887,GO:0007155,GO:0007156	calcium ion binding|plasma membrane|integral component of plasma membrane|cell adhesion|homophilic cell adhesion via plasma membrane adhesion molecules
Pcdhb12	3.49002	5.59679	1.38325	0.25449	-1.97432	0.0494191	0.654517	Down	0.033222	0.00861478	0	0.00891029	0.0990318	0.0266956	0.0341628	0.0417045	25133	protocadherin beta 12	GO:0005509,GO:0005886,GO:0005887,GO:0005911,GO:0007155,GO:0007156,GO:0016021	calcium ion binding|plasma membrane|integral component of plasma membrane|cell-cell junction|cell adhesion|homophilic cell adhesion via plasma membrane adhesion molecules|integral component of membrane
Pde11a	10.3875	16.4654	4.3095	0.263237	-1.92557	0.00673028	0.274131	Down	0.037305	0.0276387	0.00578676	0.0285868	0.167527	0.0228393	0.076723	0.112392	140928	phosphodiesterase 11A	GO:0004112,GO:0004114,GO:0004115,GO:0004118,GO:0005829,GO:0007165,GO:0010754,GO:0030553,GO:0043204,GO:0043951,GO:0046872,GO:0047555	cyclic-nucleotide phosphodiesterase activity|3',5'-cyclic-nucleotide phosphodiesterase activity|3',5'-cyclic-AMP phosphodiesterase activity|cGMP-stimulated cyclic-nucleotide phosphodiesterase activity|cytosol|signal transduction|negative regulation of cGMP-mediated signaling|cGMP binding|perikaryon|negative regulation of cAMP-mediated signaling|metal ion binding|3',5'-cyclic-GMP phosphodiesterase…	rno00230,rno04934,rno05032	Purine metabolism|Cushing syndrome|Morphine addiction
Pdzk1ip1	18.4894	11.9767	25.0021	2.07864	1.05564	0.032318	0.557615	Up	0.345226	0.320389	0.374861	0.877179	0.21665	0.155737	0.242897	0.291956	81916	PDZK1 interacting protein 1	GO:0016021	integral component of membrane
Per2	216.523	335.688	97.3583	0.290135	-1.78521	9.03334e-05	0.0177607	Down	0.378218	0.464357	0.297537	0.459584	0.510378	1.05854	2.55582	1.12011	63840	period circadian regulator 2	GO:0000122,GO:0000976,GO:0000978,GO:0001222,GO:0002931,GO:0003713,GO:0005515,GO:0005634,GO:0005654,GO:0005737,GO:0005829,GO:0005978,GO:0006094,GO:0006631,GO:0007623,GO:0016922,GO:0019229,GO:0019249,GO:0019900,GO:0031397,GO:0032922,GO:0036002,GO:0042752,GO:0042754,GO:0042802,GO:0042826,GO:0043153,GO:0045892,GO:0045893,GO:0048471,GO:0050767,GO:0050796,GO:0050872,GO:0051726,GO:0051946,GO:0060567,GO:…	negative regulation of transcription by RNA polymerase II|transcription cis-regulatory region binding|RNA polymerase II cis-regulatory region sequence-specific DNA binding|transcription corepressor binding|response to ischemia|transcription coactivator activity|protein binding|nucleus|nucleoplasm|cytoplasm|cytosol|glycogen biosynthetic process|gluconeogenesis|fatty acid metabolic process|circadia…	rno04710,rno04713,rno05202,rno05221	Circadian rhythm|Circadian entrainment|Transcriptional misregulation in cancer|Acute myeloid leukemia
Per3	100.415	141.365	59.4659	0.42083	-1.24869	0.0151442	0.406029	Down	0.2136	0.164114	0.197575	0.420116	0.210097	1.02984	0.528786	0.480663	78962	period circadian regulator 3	GO:0000122,GO:0000976,GO:0001222,GO:0005634,GO:0005737,GO:0007623,GO:0019900,GO:0031625,GO:0032922,GO:0043153,GO:0045187,GO:0050821	negative regulation of transcription by RNA polymerase II|transcription cis-regulatory region binding|transcription corepressor binding|nucleus|cytoplasm|circadian rhythm|kinase binding|ubiquitin protein ligase binding|circadian regulation of gene expression|entrainment of circadian clock by photoperiod|regulation of circadian sleep/wake cycle, sleep|protein stabilization	rno04710,rno04713	Circadian rhythm|Circadian entrainment
Phf11	54.1301	32.6085	75.6517	2.31264	1.20954	0.00649492	0.269598	Up	0.695436	0.424784	1.00684	0.339879	0.335035	0.115903	0.317835	0.29488	361051	PHD finger protein 11	GO:0005634,GO:0005654,GO:0031965,GO:0046872	nucleus|nucleoplasm|nuclear membrane|metal ion binding
Pir	385.855	216.6	555.109	2.56021	1.35626	1.01411e-05	0.00305186	Up	6.23395	7.43999	8.17303	14.2014	4.93874	2.22636	3.21316	3.75631	363465	pirin	GO:0003712,GO:0005634,GO:0005737,GO:0005829,GO:0006355,GO:0008127,GO:0030099,GO:0030224,GO:0046872	transcription coregulator activity|nucleus|cytoplasm|cytosol|regulation of transcription, DNA-templated|quercetin 2,3-dioxygenase activity|myeloid cell differentiation|monocyte differentiation|metal ion binding
Plppr1	120.43	191.266	49.5952	0.259799	-1.94453	0.0142945	0.399527	Down	1.0101	1.0169	0.0645183	0.0637445	1.80339	2.82228	0.784123	2.43657	298062	phospholipid phosphatase related 1	GO:0005654,GO:0005887,GO:0006644,GO:0007165,GO:0007399,GO:0008195,GO:0016021,GO:0016311,GO:0042577,GO:0046839	nucleoplasm|integral component of plasma membrane|phospholipid metabolic process|signal transduction|nervous system development|phosphatidate phosphatase activity|integral component of membrane|dephosphorylation|lipid phosphatase activity|phospholipid dephosphorylation
Pou3f3	8.79998	15.2294	2.3706	0.157216	-2.66918	0.0367064	0.594057	Down	0.0165452	0.0686454	0	0	0.0627707	0.0177266	0.35729	0.074771	192109	POU class 3 homeobox 3	GO:0000978,GO:0000981,GO:0001822,GO:0003677,GO:0003700,GO:0005634,GO:0005654,GO:0006357,GO:0007420,GO:0007588,GO:0008284,GO:0010628,GO:0021799,GO:0021869,GO:0042803,GO:0043066,GO:0043565,GO:0045892,GO:0045893,GO:0045944,GO:0048878,GO:0071837,GO:0072218,GO:0072227,GO:0072233,GO:0072236,GO:0072240	RNA polymerase II cis-regulatory region sequence-specific DNA binding|DNA-binding transcription factor activity, RNA polymerase II-specific|kidney development|DNA binding|DNA-binding transcription factor activity|nucleus|nucleoplasm|regulation of transcription by RNA polymerase II|brain development|excretion|positive regulation of cell population proliferation|positive regulation of gene expressi…			Pou
Ppm1j	5.58707	2.21242	8.96172	4.04742	2.017	0.0215524	0.474711	Up	0.233954	0.199842	0.0298866	0.0738204	0.0596701	0.0294893	0.0141517	0.0276413	295341	protein phosphatase, Mg2+/Mn2+ dependent, 1J	GO:0004722,GO:0006470,GO:0106306,GO:0106307	protein serine/threonine phosphatase activity|protein dephosphorylation|protein serine phosphatase activity|protein threonine phosphatase activity
Prdm8	6.47097	9.67396	3.26797	0.335324	-1.57637	0.0180221	0.442922	Down	0.0154398	0.0106765	0.027942	0.0165641	0.0390513	0.0716833	0.0370466	0.0568541	305198	PR/SET domain 8	GO:0003682,GO:0003714,GO:0005634,GO:0006355,GO:0014003,GO:0016571,GO:0021540,GO:0021952,GO:0021957,GO:0022008,GO:0042054,GO:0045892,GO:0046974,GO:0051567	chromatin binding|transcription corepressor activity|nucleus|regulation of transcription, DNA-templated|oligodendrocyte development|histone methylation|corpus callosum morphogenesis|central nervous system projection neuron axonogenesis|corticospinal tract morphogenesis|neurogenesis|histone methyltransferase activity|negative regulation of transcription, DNA-templated|histone methyltransferase act…			zf-C2H2
Prkcg	4.14848	6.33106	1.96591	0.311938	-1.68067	0.0377835	0.598838	Down	0.0154589	0.0160345	0.00839294	0.0248768	0.0418923	0.0414068	0.0794834	0.038812	24681	protein kinase C, gamma	GO:0004672,GO:0004674,GO:0004697,GO:0004698,GO:0004712,GO:0005515,GO:0005524,GO:0005634,GO:0005737,GO:0005829,GO:0005886,GO:0005911,GO:0007268,GO:0007611,GO:0007635,GO:0008270,GO:0009636,GO:0014069,GO:0016020,GO:0016310,GO:0018105,GO:0030425,GO:0031397,GO:0032095,GO:0032425,GO:0035556,GO:0042177,GO:0042752,GO:0043005,GO:0043278,GO:0043524,GO:0044305,GO:0046777,GO:0048265,GO:0048471,GO:0048511,GO:…	protein kinase activity|protein serine/threonine kinase activity|protein kinase C activity|calcium-dependent protein kinase C activity|protein serine/threonine/tyrosine kinase activity|protein binding|ATP binding|nucleus|cytoplasm|cytosol|plasma membrane|cell-cell junction|chemical synaptic transmission|learning or memory|chemosensory behavior|zinc ion binding|response to toxic substance|postsyna…	rno01521,rno04010,rno04012,rno04014,rno04015,rno04020,rno04066,rno04070,rno04071,rno04150,rno04270,rno04310,rno04370,rno04510,rno04540,rno04613,rno04650,rno04666,rno04670,rno04713,rno04720,rno04723,rno04724,rno04725,rno04726,rno04727,rno04728,rno04730,rno04750,rno04911,rno04916,rno04918,rno04919,rno04921,rno04925,rno04928,rno04929,rno04935,rno04960,rno04961,rno04970,rno04971,rno04972,rno05017,rno…	EGFR tyrosine kinase inhibitor resistance|MAPK signaling pathway|ErbB signaling pathway|Ras signaling pathway|Rap1 signaling pathway|Calcium signaling pathway|HIF-1 signaling pathway|Phosphatidylinositol signaling system|Sphingolipid signaling pathway|mTOR signaling pathway|Vascular smooth muscle contraction|Wnt signaling pathway|VEGF signaling pathway|Focal adhesion|Gap junction|Neutrophil extra…
Prkd1	11.625	16.8834	6.36664	0.377032	-1.40724	0.0391153	0.6005	Down	0.0275693	0.021447	0.0187099	0.0258798	0.0336198	0.0147689	0.0815065	0.110747	85421	protein kinase D1	GO:0000421,GO:0001525,GO:0001938,GO:0004674,GO:0004697,GO:0004698,GO:0005524,GO:0005634,GO:0005737,GO:0005794,GO:0005802,GO:0005829,GO:0005886,GO:0005911,GO:0005938,GO:0006468,GO:0006915,GO:0006954,GO:0007030,GO:0007265,GO:0007399,GO:0010508,GO:0010595,GO:0010837,GO:0010976,GO:0016020,GO:0016301,GO:0018105,GO:0018107,GO:0030154,GO:0031647,GO:0032793,GO:0033138,GO:0034198,GO:0034599,GO:0035556,GO:…	autophagosome membrane|angiogenesis|positive regulation of endothelial cell proliferation|protein serine/threonine kinase activity|protein kinase C activity|calcium-dependent protein kinase C activity|ATP binding|nucleus|cytoplasm|Golgi apparatus|trans-Golgi network|cytosol|plasma membrane|cell-cell junction|cell cortex|protein phosphorylation|apoptotic process|inflammatory response|Golgi organiz…	rno04015,rno04925	Rap1 signaling pathway|Aldosterone synthesis and secretion
Prr29	10.195	14.7029	5.68698	0.392428	-1.3495	0.0267676	0.520728	Down	0.0396289	0.0298943	0.0117357	0.00772993	0.0546719	0.0501783	0.0333419	0.0832137	287761
Prrg4	913.909	553.996	1273.82	2.29861	1.20076	0.000766966	0.0774636	Up	4.91129	4.8384	5.64527	6.75921	4.63316	1.59401	2.44278	1.12265	499847	proline rich and Gla domain 4	GO:0005509,GO:0005576,GO:0005886,GO:0016021,GO:0050699	calcium ion binding|extracellular region|plasma membrane|integral component of membrane|WW domain binding
Ptprr	13.9122	8.4539	19.3704	2.29323	1.19738	0.0102482	0.341128	Up	0.203746	0.133844	0.103243	0.123863	0.0588943	0.0509353	0.0349193	0.0954867	94202	protein tyrosine phosphatase, receptor type, R	GO:0001701,GO:0004725,GO:0005515,GO:0005737,GO:0005829,GO:0005886,GO:0006470,GO:0007399,GO:0010633,GO:0016021,GO:0019901,GO:0030054,GO:0030182,GO:0035335,GO:0038128,GO:0070373,GO:1903385	in utero embryonic development|protein tyrosine phosphatase activity|protein binding|cytoplasm|cytosol|plasma membrane|protein dephosphorylation|nervous system development|negative regulation of epithelial cell migration|integral component of membrane|protein kinase binding|cell junction|neuron differentiation|peptidyl-tyrosine dephosphorylation|ERBB2 signaling pathway|negative regulation of ERK1…	rno04010	MAPK signaling pathway
RGD1559441	14.3063	19.7117	8.90092	0.454972	-1.13615	0.0341221	0.574507	Down	0.162188	0.319633	0.0704443	0.0695994	0.369194	0.260654	0.333563	0.374623	500410		GO:0016021	integral component of membrane
RGD1559588	4.61456	8.74712	0.481997	0.0568118	-4.13767	0.0118553	0.369769	Down	0	0.0392278	0	0	0.0204975	0.283639	0.330569	0.0189903	304349		GO:0016021,GO:0042288	integral component of membrane|MHC class I protein binding
RGD1561465	2.4154	0.501609	4.32919	8.64496	3.11186	0.0216002	0.474711	Up	0.409934	0.425199	0.0741872	0.366487	0	0	0.0702572	0.0686136	502987
RGD1565566	10.2837	4.351	16.2163	3.75776	1.90987	0.0380019	0.598838	Up	1.06608	1.01732	0	0.914972	0.138672	0.228441	0.263106	0.128476	499057		GO:0003735,GO:0006412	structural constituent of ribosome|translation
RGD1565590	23.6163	31.8047	15.4278	0.491016	-1.02616	0.0213835	0.474168	Down	0.645943	0.243635	0.14878	0.272992	0.594092	0.650122	0.704492	0.629039	308372
RT1-A3	121.842	6.03449	237.65	39.3883	5.2997	0.00575343	0.252762	Up	0.0450707	0.093498	14.1435	0.0805877	0.146565	0.160963	0	0.075438	309627	RT1 class I, locus A3	GO:0005515	protein binding	rno04144,rno04145,rno04218,rno04514,rno04612,rno04650,rno04940,rno05163,rno05165,rno05166,rno05167,rno05168,rno05169,rno05170,rno05203,rno05320,rno05330,rno05332,rno05416	Endocytosis|Phagosome|Cellular senescence|Cell adhesion molecules|Antigen processing and presentation|Natural killer cell mediated cytotoxicity|Type I diabetes mellitus|Human cytomegalovirus infection|Human papillomavirus infection|Human T-cell leukemia virus 1 infection|Kaposi sarcoma-associated herpesvirus infection|Herpes simplex virus 1 infection|Epstein-Barr virus infection|Human immunodefic…
Rad51b	15.1459	21.4607	8.83113	0.409403	-1.28841	0.0208258	0.471316	Down	0.00677318	0.0126457	0.017651	0.0130795	0.0146838	0.0275759	0.048755	0.0272082	500679		GO:0000400,GO:0000724,GO:0001701,GO:0001832,GO:0003690,GO:0003697,GO:0005524,GO:0005657,GO:0008094,GO:0008284,GO:0010971,GO:0033063,GO:0061053	four-way junction DNA binding|double-strand break repair via homologous recombination|in utero embryonic development|blastocyst growth|double-stranded DNA binding|single-stranded DNA binding|ATP binding|replication fork|ATPase, acting on DNA|positive regulation of cell population proliferation|positive regulation of G2/M transition of mitotic cell cycle|Rad51B-Rad51C-Rad51D-XRCC2 complex|somite d…	rno03440	Homologous recombination
Rbfox3	9.82509	13.8407	5.80945	0.424721	-1.23541	0.0477852	0.654517	Down	0.0490158	0.022596	0.0118274	0.052585	0.070842	0.128372	0.0560044	0.0546942	287847	RNA binding fox-1 homolog 3	GO:0000381,GO:0003677,GO:0003729,GO:0005634,GO:0005737,GO:0006397,GO:0007399,GO:0008380,GO:0043025,GO:0043204	regulation of alternative mRNA splicing, via spliceosome|DNA binding|mRNA binding|nucleus|cytoplasm|mRNA processing|nervous system development|RNA splicing|neuronal cell body|perikaryon
Recql4	9.59853	4.69346	14.5036	3.07324	1.61976	0.0175507	0.438021	Up	0.090896	0.161624	0.119848	0.0278614	0.0422264	0.0278247	0.0133529	0.0456417	300057	RecQ like helicase 4	GO:0000405,GO:0000723,GO:0000724,GO:0000781,GO:0001501,GO:0005634,GO:0005694,GO:0005737,GO:0006260,GO:0006268,GO:0006281,GO:0006310,GO:0008270,GO:0008284,GO:0009378,GO:0032357,GO:0032508,GO:0036310,GO:0043138,GO:0043473,GO:0045875,GO:0048705,GO:0061820,GO:0061821	bubble DNA binding|telomere maintenance|double-strand break repair via homologous recombination|chromosome, telomeric region|skeletal system development|nucleus|chromosome|cytoplasm|DNA replication|DNA unwinding involved in DNA replication|DNA repair|DNA recombination|zinc ion binding|positive regulation of cell population proliferation|four-way junction helicase activity|oxidized purine DNA bind…
Ren	13.5599	19.43	7.68987	0.394562	-1.34168	0.0283941	0.532623	Down	0.070384	0.273769	0.152852	0.0755092	0.553131	0.433606	0.144755	0.318078	24715	renin	GO:0001822,GO:0001823,GO:0002003,GO:0002016,GO:0002018,GO:0004175,GO:0004190,GO:0005102,GO:0005159,GO:0005615,GO:0005737,GO:0006508,GO:0008065,GO:0008217,GO:0008233,GO:0008584,GO:0009755,GO:0010033,GO:0016020,GO:0032496,GO:0035690,GO:0035902,GO:0042493,GO:0042756,GO:0043408,GO:0045177,GO:0048469,GO:0050435,GO:0051591,GO:0070305	kidney development|mesonephros development|angiotensin maturation|regulation of blood volume by renin-angiotensin|renin-angiotensin regulation of aldosterone production|endopeptidase activity|aspartic-type endopeptidase activity|signaling receptor binding|insulin-like growth factor receptor binding|extracellular space|cytoplasm|proteolysis|establishment of blood-nerve barrier|regulation of blood …	rno04614,rno04924,rno05415	Renin-angiotensin system|Renin secretion|Diabetic cardiomyopathy
Rfx4	5.54486	10.5757	0.514075	0.0473818	-4.39952	0.00236191	0.152302	Down	0	0	0	0.00990069	0.0650233	0.108764	0.0189801	0.00926802	500818		GO:0000978,GO:0000981,GO:0001228,GO:0003682,GO:0005634,GO:0006357,GO:0021516,GO:0021537,GO:0021696,GO:0021914,GO:0030900,GO:0030901,GO:0045944,GO:0060271,GO:0070613,GO:1990837	RNA polymerase II cis-regulatory region sequence-specific DNA binding|DNA-binding transcription factor activity, RNA polymerase II-specific|DNA-binding transcription activator activity, RNA polymerase II-specific|chromatin binding|nucleus|regulation of transcription by RNA polymerase II|dorsal spinal cord development|telencephalon development|cerebellar cortex morphogenesis|negative regulation of…			RFX
Rgma	39.0304	56.3147	21.7461	0.384616	-1.37851	0.00104763	0.0977745	Down	0.143899	0.119406	0.210939	0.185252	0.631724	0.385433	0.510509	0.18064	308739	repulsive guidance molecule BMP co-receptor a	GO:0001843,GO:0005102,GO:0005783,GO:0005886,GO:0009986,GO:0010976,GO:0010977,GO:0015026,GO:0030509,GO:0030510,GO:0031175,GO:0031225,GO:0043005,GO:0043547,GO:0045944,GO:0048671,GO:0048681,GO:0051044,GO:1900121,GO:1990459	neural tube closure|signaling receptor binding|endoplasmic reticulum|plasma membrane|cell surface|positive regulation of neuron projection development|negative regulation of neuron projection development|coreceptor activity|BMP signaling pathway|regulation of BMP signaling pathway|neuron projection development|anchored component of membrane|neuron projection|positive regulation of GTPase activity…	rno04350,rno04360	TGF-beta signaling pathway|Axon guidance
Rhbg	289.165	159.747	418.582	2.62095	1.39009	7.09924e-05	0.0143405	Up	4.16986	4.22216	7.27084	3.77525	1.50666	1.52466	2.92669	1.29617	310625	Rh family B glycoprotein	GO:0005886,GO:0005887,GO:0008519,GO:0014731,GO:0015696,GO:0016020,GO:0016021,GO:0016323,GO:0030506,GO:0030659,GO:0046658,GO:0070634,GO:0072488	plasma membrane|integral component of plasma membrane|ammonium transmembrane transporter activity|spectrin-associated cytoskeleton|ammonium transport|membrane|integral component of membrane|basolateral plasma membrane|ankyrin binding|cytoplasmic vesicle membrane|anchored component of plasma membrane|transepithelial ammonium transport|ammonium transmembrane transport
Rps12l2	10.3523	3.89323	16.8113	4.26878	2.09382	0.00204172	0.142688	Up	0.755535	1.51836	0.564019	0.557254	0.460673	0.151778	0.0971164	0.0948444	100360558
Samd15	12.2574	17.7013	6.8136	0.38767	-1.3671	0.0152536	0.407482	Down	0.0276606	0.0621629	0.0150175	0.0296748	0.104941	0.0987855	0.094813	0.0416677	681908	sterile alpha motif domain containing 15
Scube3	164.736	236.834	92.6372	0.391703	-1.35217	0.00137015	0.111728	Down	0.494981	0.396061	0.345517	0.166893	0.433067	0.958372	1.30522	0.703028	294297	signal peptide, CUB domain and EGF like domain containing 3	GO:0005509,GO:0005615,GO:0005886,GO:0007165,GO:0009986,GO:0042802,GO:0045880	calcium ion binding|extracellular space|plasma membrane|signal transduction|cell surface|identical protein binding|positive regulation of smoothened signaling pathway
Sema3c	331.103	563.959	98.2475	0.174287	-2.52046	0.00857355	0.311393	Down	0.716156	0.820775	0.0864035	0.265587	5.24714	3.88383	0.245479	1.33187	296787	semaphorin 3C	GO:0001755,GO:0001756,GO:0001974,GO:0003148,GO:0003151,GO:0003215,GO:0003350,GO:0005615,GO:0005887,GO:0007411,GO:0007507,GO:0009791,GO:0021915,GO:0030215,GO:0030335,GO:0045499,GO:0048843,GO:0050919,GO:0060174,GO:0060666,GO:0071526,GO:0140074,GO:1905312	neural crest cell migration|somitogenesis|blood vessel remodeling|outflow tract septum morphogenesis|outflow tract morphogenesis|cardiac right ventricle morphogenesis|pulmonary myocardium development|extracellular space|integral component of plasma membrane|axon guidance|heart development|post-embryonic development|neural tube development|semaphorin receptor binding|positive regulation of cell mi…	rno04360	Axon guidance
Serinc2	7.62672	3.58609	11.6673	3.266	1.70753	0.0353653	0.582677	Up	0.12461	0.0287223	0.225511	0.297075	0.0300163	0.0741709	0.042713	0.0556183	313057	serine incorporator 2	GO:0005789,GO:0005886,GO:0006658,GO:0006665,GO:0016020,GO:0016021,GO:0030674,GO:1904219,GO:1904222	endoplasmic reticulum membrane|plasma membrane|phosphatidylserine metabolic process|sphingolipid metabolic process|membrane|integral component of membrane|protein-macromolecule adaptor activity|positive regulation of CDP-diacylglycerol-serine O-phosphatidyltransferase activity|positive regulation of serine C-palmitoyltransferase activity
Sh2d3a	9.50831	2.7371	16.2795	5.90925	2.56298	0.00424982	0.217724	Up	0.0670949	0.0894771	0.176932	0.318771	0.0103898	0	0.0492821	0.0481292	100360476
Sirpd	16.1064	27.7568	4.45601	0.15789	-2.66301	0.0044885	0.218345	Down	0.0448557	0	0.292237	0.0721829	1.094	0.120146	0.761078	0.698226	100360722		GO:0005886,GO:0016021,GO:0050766,GO:0050870	plasma membrane|integral component of membrane|positive regulation of phagocytosis|positive regulation of T cell activation
Slc12a1	10.8038	3.00734	18.6002	6.16121	2.62321	0.015601	0.411542	Up	0.0159947	0.0165903	0.335775	0.0343187	0.0231169	0.0171367	0.0164476	0.0107086	25065	solute carrier family 12 member 1	GO:0001822,GO:0005886,GO:0006813,GO:0006814,GO:0006821,GO:0006884,GO:0007588,GO:0008511,GO:0009986,GO:0015377,GO:0015379,GO:0015698,GO:0016021,GO:0016101,GO:0016324,GO:0032978,GO:0034220,GO:0035725,GO:0048878,GO:0055064,GO:0055075,GO:0055078,GO:0055085,GO:0070062,GO:0070294,GO:0070886,GO:0071475,GO:1902476,GO:1990573	kidney development|plasma membrane|potassium ion transport|sodium ion transport|chloride transport|cell volume homeostasis|excretion|sodium:potassium:chloride symporter activity|cell surface|cation:chloride symporter activity|potassium:chloride symporter activity|inorganic anion transport|integral component of membrane|diterpenoid metabolic process|apical plasma membrane|protein insertion into me…
Slc13a4	891.951	1191.9	591.998	0.49659	-1.00987	0.045058	0.642578	Down	3.3613	1.578	8.06942	6.66522	4.89546	8.49976	13.744	11.6147	503568	solute carrier family 13 member 4	GO:0006814,GO:0016021,GO:0022857,GO:0098656	sodium ion transport|integral component of membrane|transmembrane transporter activity|anion transmembrane transport
Slc25a21	115.538	161.856	69.2203	0.427837	-1.22487	0.000323044	0.0462961	Down	0.410705	0.492387	0.289584	0.383389	0.815218	0.788626	0.504609	1.49448	171151	solute carrier family 25 member 21	GO:0005743,GO:0015139,GO:0016021,GO:1990550	mitochondrial inner membrane|alpha-ketoglutarate transmembrane transporter activity|integral component of membrane|mitochondrial alpha-ketoglutarate transmembrane transport
Slc30a2	38.6039	5.46467	71.7431	13.204	3.7229	0.000342445	0.0485548	Up	0.103448	0.074285	0.250579	1.95498	0.00862575	0.0852577	0.0245488	0.0559405	25362	solute carrier family 30 member 2	GO:0005385,GO:0005737,GO:0005770,GO:0005886,GO:0006829,GO:0008324,GO:0010008,GO:0010043,GO:0016021,GO:0031410,GO:0042802,GO:0043231,GO:0061088,GO:0061090,GO:0071577,GO:0098655	zinc ion transmembrane transporter activity|cytoplasm|late endosome|plasma membrane|zinc ion transport|cation transmembrane transporter activity|endosome membrane|response to zinc ion|integral component of membrane|cytoplasmic vesicle|identical protein binding|intracellular membrane-bounded organelle|regulation of sequestering of zinc ion|positive regulation of sequestering of zinc ion|zinc ion t…
Slc34a2	624.513	908.534	340.491	0.374734	-1.41606	0.000230698	0.0350708	Down	2.11107	3.45582	2.66653	2.13383	5.04366	3.00805	11.2825	7.61493	84395	solute carrier family 34 member 2	GO:0001701,GO:0005436,GO:0005903,GO:0006817,GO:0007568,GO:0009750,GO:0016021,GO:0016324,GO:0019904,GO:0030643,GO:0031402,GO:0031526,GO:0031528,GO:0031982,GO:0032355,GO:0035725,GO:0042301,GO:0043627,GO:0044341	in utero embryonic development|sodium:phosphate symporter activity|brush border|phosphate ion transport|aging|response to fructose|integral component of membrane|apical plasma membrane|protein domain specific binding|cellular phosphate ion homeostasis|sodium ion binding|brush border membrane|microvillus membrane|vesicle|response to estradiol|sodium ion transmembrane transport|phosphate ion bindin…	rno04928,rno04978	Parathyroid hormone synthesis, secretion and action|Mineral absorption
Slc35c2	1127.37	699.606	1555.13	2.22272	1.15233	0.00230876	0.151311	Up	5.86938	12.3907	12.3381	5.12161	4.23557	2.55159	6.01319	3.08129	311637	solute carrier family 35 member C2	GO:0005654,GO:0005793,GO:0005794,GO:0005801,GO:0010629,GO:0015297,GO:0015786,GO:0016021,GO:0036065,GO:0036066,GO:0045747	nucleoplasm|endoplasmic reticulum-Golgi intermediate compartment|Golgi apparatus|cis-Golgi network|negative regulation of gene expression|antiporter activity|UDP-glucose transmembrane transport|integral component of membrane|fucosylation|protein O-linked fucosylation|positive regulation of Notch signaling pathway
Slc35f1	2.62131	4.76429	0.478342	0.102794	-3.28217	0.0222156	0.475459	Down	0.00337656	0	0	0.00362243	0.00732015	0.00361766	0.0312496	0.0237367	502421	solute carrier family 35, member F1	GO:0016021,GO:0022857,GO:0055085	integral component of membrane|transmembrane transporter activity|transmembrane transport
Slc4a3	2.68349	0.959711	4.40727	4.46032	2.15715	0.0367408	0.594057	Up	0.0126817	0.013154	0.0082622	0.0136052	0.00549863	0	0.00260817	0.00254716	24781	solute carrier family 4 member 3	GO:0005452,GO:0005886,GO:0009897,GO:0015106,GO:0015301,GO:0015698,GO:0015701,GO:0016021,GO:0019899,GO:0022857,GO:0050801,GO:0051453,GO:0055085,GO:0061337,GO:0098656	inorganic anion exchanger activity|plasma membrane|external side of plasma membrane|bicarbonate transmembrane transporter activity|anion:anion antiporter activity|inorganic anion transport|bicarbonate transport|integral component of membrane|enzyme binding|transmembrane transporter activity|ion homeostasis|regulation of intracellular pH|transmembrane transport|cardiac conduction|anion transmembra…
Slc5a1	38.4899	18.1561	58.8237	3.23444	1.69352	1.21707e-05	0.00338621	Up	0.765552	0.453748	0.485806	0.789299	0.323312	0.181086	0.173804	0.0898615	25552	solute carrier family 5 member 1	GO:0000017,GO:0001656,GO:0001951,GO:0005355,GO:0005372,GO:0005412,GO:0005769,GO:0005886,GO:0005903,GO:0005911,GO:0006814,GO:0010035,GO:0015151,GO:0016021,GO:0016323,GO:0016324,GO:0031526,GO:0032409,GO:0035377,GO:0043229,GO:0048471,GO:0050892,GO:0055056,GO:0098708,GO:0098719,GO:0150104,GO:1902476,GO:1904659	alpha-glucoside transport|metanephros development|intestinal D-glucose absorption|glucose transmembrane transporter activity|water transmembrane transporter activity|glucose:sodium symporter activity|early endosome|plasma membrane|brush border|cell-cell junction|sodium ion transport|response to inorganic substance|alpha-glucoside transmembrane transporter activity|integral component of membrane|b…	rno04973,rno04976,rno04978	Carbohydrate digestion and absorption|Bile secretion|Mineral absorption
Slc9a7	45.5282	70.1125	20.9439	0.298559	-1.74391	0.00249926	0.157496	Down	0.196093	0.212238	0.212926	0.137199	0.231042	0.237498	0.762748	1.22438	317170	solute carrier family 9 member A7	GO:0005802,GO:0005886,GO:0006885,GO:0015385,GO:0015386,GO:0016021,GO:0043231,GO:0051453,GO:0055037,GO:0055038,GO:0071805,GO:0098656,GO:0098719,GO:1902600,GO:1905526	trans-Golgi network|plasma membrane|regulation of pH|sodium:proton antiporter activity|potassium:proton antiporter activity|integral component of membrane|intracellular membrane-bounded organelle|regulation of intracellular pH|recycling endosome|recycling endosome membrane|potassium ion transmembrane transport|anion transmembrane transport|sodium ion import across plasma membrane|proton transmemb…
Slco1a5	13.3938	6.00085	20.7868	3.48973	1.80311	0.0473229	0.653981	Up	0.267281	0.00866356	0.244877	0.215058	0.00905387	0.0805404	0.0687126	0.0419407	80900	solute carrier organic anion transporter family, member 1A5	GO:0005887,GO:0008028,GO:0008514,GO:0015125,GO:0015347,GO:0015349,GO:0015711,GO:0015718,GO:0015721,GO:0031100,GO:0031526,GO:0043252,GO:0050892,GO:0055085,GO:0070327	integral component of plasma membrane|monocarboxylic acid transmembrane transporter activity|organic anion transmembrane transporter activity|bile acid transmembrane transporter activity|sodium-independent organic anion transmembrane transporter activity|thyroid hormone transmembrane transporter activity|organic anion transport|monocarboxylic acid transport|bile acid and bile salt transport|anima…	rno04976	Bile secretion
Slco3a1	169.701	265.598	73.8042	0.277934	-1.84719	0.0480699	0.654517	Down	0.565055	1.95365	0.447387	0.745122	6.01017	6.11708	0.532636	0.60293	140915	solute carrier organic anion transporter family, member 3a1	GO:0001934,GO:0005886,GO:0005887,GO:0006811,GO:0015347,GO:0015732,GO:0016021,GO:0043252,GO:0051092,GO:0055085	positive regulation of protein phosphorylation|plasma membrane|integral component of plasma membrane|ion transport|sodium-independent organic anion transmembrane transporter activity|prostaglandin transport|integral component of membrane|sodium-independent organic anion transport|positive regulation of NF-kappaB transcription factor activity|transmembrane transport
Spata3	10.1261	3.82595	16.4263	4.29714	2.10338	0.0487251	0.654517	Up	0.13499	0.0875102	0.476376	0.45256	0.0182905	0	0.208219	0.0338913	363270	spermatogenesis associated 3
Spire2	5.63334	2.17848	9.0882	4.14423	2.0511	0.0287193	0.53332	Up	0.243225	0.126141	0.0240094	0.047443	0.047936	0.0118451	0.0113688	0.0333085	307925	spire-type actin nucleation factor 2	GO:0003779,GO:0005856,GO:0005938,GO:0015031,GO:0016192,GO:0030036,GO:0030041,GO:0030659,GO:0032154,GO:0036089,GO:0040038,GO:0045010,GO:0046907,GO:0048193,GO:0051295,GO:0051639,GO:0070649,GO:2000781	actin binding|cytoskeleton|cell cortex|protein transport|vesicle-mediated transport|actin cytoskeleton organization|actin filament polymerization|cytoplasmic vesicle membrane|cleavage furrow|cleavage furrow formation|polar body extrusion after meiotic divisions|actin nucleation|intracellular transport|Golgi vesicle transport|establishment of meiotic spindle localization|actin filament network for…
Spp1	151.101	98.6608	203.542	2.06466	1.0459	0.0440691	0.638353	Up	4.43159	2.68699	0.90225	6.20504	1.09496	1.44884	2.61362	1.4235	25353	secreted phosphoprotein 1	GO:0001649,GO:0005125,GO:0005178,GO:0005615,GO:0005737,GO:0005794,GO:0006710,GO:0006874,GO:0006883,GO:0006954,GO:0007155,GO:0007165,GO:0010033,GO:0010811,GO:0030154,GO:0030593,GO:0030643,GO:0030644,GO:0031214,GO:0031982,GO:0033280,GO:0034418,GO:0042995,GO:0045177,GO:0045780,GO:0045893,GO:0048471,GO:0048545,GO:0048685,GO:0050840,GO:0071394,GO:0071498,GO:0072044,GO:1990830,GO:2000866	osteoblast differentiation|cytokine activity|integrin binding|extracellular space|cytoplasm|Golgi apparatus|androgen catabolic process|cellular calcium ion homeostasis|cellular sodium ion homeostasis|inflammatory response|cell adhesion|signal transduction|response to organic substance|positive regulation of cell-substrate adhesion|cell differentiation|neutrophil chemotaxis|cellular phosphate ion …	rno04151,rno04371,rno04510,rno04512,rno04620,rno04929,rno05165	PI3K-Akt signaling pathway|Apelin signaling pathway|Focal adhesion|ECM-receptor interaction|Toll-like receptor signaling pathway|GnRH secretion|Human papillomavirus infection
Styxl1	46.0427	25.9806	66.1049	2.53965	1.34463	0.0146353	0.400394	Up	0.896127	0.482623	1.497	1.90427	0.261523	0.240028	0.549358	0.796107	360792	serine/threonine/tyrosine interacting-like 1	GO:0001691,GO:0004864,GO:0005739,GO:0006470,GO:0008138,GO:0010976,GO:0019903,GO:0032515,GO:0062030,GO:0106306,GO:0106307,GO:2001242,GO:2001244	pseudophosphatase activity|protein phosphatase inhibitor activity|mitochondrion|protein dephosphorylation|protein tyrosine/serine/threonine phosphatase activity|positive regulation of neuron projection development|protein phosphatase binding|negative regulation of phosphoprotein phosphatase activity|negative regulation of stress granule assembly|protein serine phosphatase activity|protein threoni…
Tac3	9.48929	4.40971	14.5689	3.28932	1.71779	0.014002	0.396302	Up	0.936385	0.503613	0.225948	0.520888	0.150372	0.0743146	0.0713262	0.348288	29191	tachykinin precursor 3	GO:0005576,GO:0005615,GO:0007217,GO:0007218,GO:0031836,GO:0031837,GO:0043278,GO:0045777,GO:1902093	extracellular region|extracellular space|tachykinin receptor signaling pathway|neuropeptide signaling pathway|neuromedin K receptor binding|substance K receptor binding|response to morphine|positive regulation of blood pressure|positive regulation of flagellated sperm motility	rno04080	Neuroactive ligand-receptor interaction
Tafa2	24.5674	35.3266	13.8081	0.392204	-1.35032	0.00183809	0.135522	Down	0.0240137	0.0373619	0.0217292	0.0343498	0.0542293	0.113634	0.0514453	0.0703385	680647		GO:0005615,GO:0005634,GO:0005737,GO:0007165,GO:0007613,GO:0008542,GO:0048018	extracellular space|nucleus|cytoplasm|signal transduction|memory|visual learning|receptor ligand activity
Tenm2	29.3599	46.0869	12.6329	0.272815	-1.87401	0.00351691	0.194262	Down	0.00877679	0.0101151	0.0211782	0.0115083	0.0221988	0.0146276	0.0912563	0.0558233	117242	teneurin transmembrane protein 2	GO:0000122,GO:0005102,GO:0005509,GO:0005515,GO:0005634,GO:0005783,GO:0005794,GO:0005886,GO:0005887,GO:0005911,GO:0007157,GO:0007165,GO:0007411,GO:0007417,GO:0016605,GO:0030054,GO:0030175,GO:0030425,GO:0030426,GO:0035584,GO:0042802,GO:0042803,GO:0042995,GO:0043005,GO:0043197,GO:0045202,GO:0045211,GO:0046982,GO:0048666,GO:0050839,GO:0051491,GO:0098609,GO:0098890,GO:0098942,GO:0098978	negative regulation of transcription by RNA polymerase II|signaling receptor binding|calcium ion binding|protein binding|nucleus|endoplasmic reticulum|Golgi apparatus|plasma membrane|integral component of plasma membrane|cell-cell junction|heterophilic cell-cell adhesion via plasma membrane cell adhesion molecules|signal transduction|axon guidance|central nervous system development|PML body|cell …
Timd4	96.5239	50.2343	142.814	2.85176	1.51185	0.00678291	0.274131	Up	2.65314	1.57898	1.21611	1.23652	0.424315	1.26984	0.167722	0.360355	497891		GO:0001786,GO:0043277	phosphatidylserine binding|apoptotic cell clearance
Tmem178b	7.09518	14.1904	0	0.0127478	-6.29361	3.35165e-07	0.000205931	Down	0	0	0	0	0.0617843	0.0132757	0.0407739	0.0348425	679651	transmembrane protein 178B	GO:0016020,GO:0016021	membrane|integral component of membrane
Tmie	44.1373	26.3326	61.942	2.33648	1.22434	5.25721e-05	0.0115706	Up	0.411794	0.345213	0.336888	0.393366	0.19567	0.0846133	0.121816	0.226602	501061	transmembrane inner ear	GO:0007605,GO:0016021,GO:0042472	sensory perception of sound|integral component of membrane|inner ear morphogenesis
Tmod2	4.39691	0.98609	7.80773	7.88151	2.97847	0.0168169	0.426819	Up	0.0341174	0.0104082	0.00217918	0.0215305	0	0	0.00206374	0.00604639	58814	tropomodulin 2	GO:0003779,GO:0005523,GO:0005856,GO:0005865,GO:0006936,GO:0007015,GO:0007270,GO:0007611,GO:0030016,GO:0030239,GO:0030426,GO:0043005,GO:0045202,GO:0045745,GO:0051694	actin binding|tropomyosin binding|cytoskeleton|striated muscle thin filament|muscle contraction|actin filament organization|neuron-neuron synaptic transmission|learning or memory|myofibril|myofibril assembly|growth cone|neuron projection|synapse|positive regulation of G protein-coupled receptor signaling pathway|pointed-end actin filament capping
Tmtc2	66.4064	99.761	33.0518	0.330997	-1.59511	0.00106595	0.0982402	Down	0.0852774	0.11128	0.0776626	0.112146	0.259423	0.212206	0.0990076	0.580148	299762	transmembrane O-mannosyltransferase targeting cadherins 2	GO:0000030,GO:0004169,GO:0005783,GO:0005789,GO:0016021,GO:0035269,GO:0055074	mannosyltransferase activity|dolichyl-phosphate-mannose-protein mannosyltransferase activity|endoplasmic reticulum|endoplasmic reticulum membrane|integral component of membrane|protein O-linked mannosylation|calcium ion homeostasis
Tnfrsf13b	9.14556	14.7002	3.59093	0.248484	-2.00878	0.00221476	0.148449	Down	0.0418603	0.0607867	0.0181814	0.00898169	0.12705	0.125578	0.180792	0.0756697	103693341	TNF receptor superfamily member 13B	GO:0001782,GO:0002244,GO:0005887,GO:0009897,GO:0030889	B cell homeostasis|hematopoietic progenitor cell differentiation|integral component of plasma membrane|external side of plasma membrane|negative regulation of B cell proliferation	rno04060,rno04672,rno05340	Cytokine-cytokine receptor interaction|Intestinal immune network for IgA production|Primary immunodeficiency
Topaz1	1.78736	3.35341	0.221304	0.0896183	-3.48006	0.0436241	0.635339	Down	0.00412882	0	0	0	0	0.0176945	0.016983	0.0207321	301075	testis and ovary specific PAZ domain containing 1	GO:0005829,GO:0006915,GO:0007286,GO:0048137,GO:0098781,GO:1901995	cytosol|apoptotic process|spermatid development|spermatocyte division|ncRNA transcription|positive regulation of meiotic cell cycle phase transition
Tox3	90.4979	47.3312	133.664	2.82927	1.50043	0.0374776	0.597423	Up	1.45517	1.71415	0.58757	0.462849	0.451807	0.80696	0.112793	0.0587488	291908	TOX high mobility group box family member 3	GO:0003677,GO:0003682,GO:0003713,GO:0005515,GO:0005634,GO:0005654,GO:0005829,GO:0006357,GO:0006915,GO:0019722,GO:0031490,GO:0042803,GO:0042981,GO:0043524,GO:0045893,GO:0045944,GO:0051219	DNA binding|chromatin binding|transcription coactivator activity|protein binding|nucleus|nucleoplasm|cytosol|regulation of transcription by RNA polymerase II|apoptotic process|calcium-mediated signaling|chromatin DNA binding|protein homodimerization activity|regulation of apoptotic process|negative regulation of neuron apoptotic process|positive regulation of transcription, DNA-templated|positive…			HMG
Tpd52l1	24.0025	38.4536	9.55134	0.248825	-2.0068	0.00391055	0.208177	Down	0.273936	0.0189425	0.118981	0.333068	0.277142	0.782657	0.769964	1.02706	689256	TPD52 like 1	GO:0000086,GO:0005737,GO:0042802,GO:0042803,GO:0043406,GO:0046330,GO:0048471,GO:2001235	G2/M transition of mitotic cell cycle|cytoplasm|identical protein binding|protein homodimerization activity|positive regulation of MAP kinase activity|positive regulation of JNK cascade|perinuclear region of cytoplasm|positive regulation of apoptotic signaling pathway
Tpsb2	10.0382	4.60907	15.4673	3.30852	1.72619	0.00810385	0.298003	Up	0.36874	0.406375	0.225221	0.519213	0.149888	0	0.118495	0.185156	29268	tryptase beta 2	GO:0004252,GO:0005615,GO:0006508,GO:0008201,GO:0008233	serine-type endopeptidase activity|extracellular space|proteolysis|heparin binding|peptidase activity	rno05164	Influenza A
Trim10	2.26231	0.505234	4.01939	7.99731	2.99951	0.0304158	0.545514	Up	0.0384723	0.00997622	0.0522185	0.0619106	0.0104257	0.0103048	0	0	294210	tripartite motif-containing 10	GO:0005737,GO:0008270,GO:0010468,GO:0016567,GO:0030218,GO:0045087,GO:0046597,GO:0061630	cytoplasm|zinc ion binding|regulation of gene expression|protein ubiquitination|erythrocyte differentiation|innate immune response|negative regulation of viral entry into host cell|ubiquitin protein ligase activity
Tsc22d1	1980.86	2673.05	1288.66	0.482096	-1.05261	3.71925e-11	9.14067e-08	Down	4.2979	4.347	4.57533	4.49611	8.63947	10.8695	7.82598	8.55106	498545	TSC22 domain family, member 1	GO:0000978,GO:0001228,GO:0005634,GO:0005737,GO:0006357,GO:0008284,GO:0043065,GO:0043066,GO:0045944	RNA polymerase II cis-regulatory region sequence-specific DNA binding|DNA-binding transcription activator activity, RNA polymerase II-specific|nucleus|cytoplasm|regulation of transcription by RNA polymerase II|positive regulation of cell population proliferation|positive regulation of apoptotic process|negative regulation of apoptotic process|positive regulation of transcription by RNA polymerase…			TSC22
Tspyl4	42.7862	58.9054	26.6671	0.453616	-1.14046	0.0355567	0.583225	Down	0.640356	0.247447	0.272676	0.282876	0.50358	0.295956	0.748871	1.52575	309828	TSPY-like 4	GO:0000785,GO:0003682,GO:0005634,GO:0006334,GO:0042393	chromatin|chromatin binding|nucleus|nucleosome assembly|histone binding
Ttc16	2.91226	4.61368	1.21083	0.267457	-1.90262	0.0494706	0.654517	Down	0.0134123	0.00695588	0.00728182	0.00719448	0.029077	0.050295	0.0275843	0.0202042	100362059
Ube2t	3.23644	1.33016	5.14272	4.01509	2.00543	0.0472681	0.653981	Up	0.202826	0.0788919	0.165177	0.108797	0	0.0814905	0.0260712	0.0254613	360847	ubiquitin-conjugating enzyme E2T	GO:0000209,GO:0003682,GO:0004842,GO:0005524,GO:0005634,GO:0005654,GO:0005730,GO:0006281,GO:0006513,GO:0006974,GO:0031625,GO:0035519,GO:0044314,GO:0051865,GO:0061631,GO:0070534,GO:0070936,GO:0070979,GO:0085020	protein polyubiquitination|chromatin binding|ubiquitin-protein transferase activity|ATP binding|nucleus|nucleoplasm|nucleolus|DNA repair|protein monoubiquitination|cellular response to DNA damage stimulus|ubiquitin protein ligase binding|protein K29-linked ubiquitination|protein K27-linked ubiquitination|protein autoubiquitination|ubiquitin conjugating enzyme activity|protein K63-linked ubiquitin…	rno03460	Fanconi anemia pathway
Ugt1a3	61.3212	32.0766	90.5659	2.82104	1.49623	0.00197874	0.140372	Up	0.651865	0.547905	1.98922	1.049	0.268021	0.301039	0.508523	0.40633	396551	UDP glycosyltransferase 1 family, polypeptide A3	GO:0005789,GO:0008210,GO:0015020,GO:0016021,GO:0031100,GO:0032782,GO:0052695,GO:0052696,GO:0052697,GO:0070640	endoplasmic reticulum membrane|estrogen metabolic process|glucuronosyltransferase activity|integral component of membrane|animal organ regeneration|bile acid secretion|cellular glucuronidation|flavonoid glucuronidation|xenobiotic glucuronidation|vitamin D3 metabolic process	rno00040,rno00053,rno00140,rno00830,rno00860,rno00980,rno00982,rno00983,rno04976,rno05204	Pentose and glucuronate interconversions|Ascorbate and aldarate metabolism|Steroid hormone biosynthesis|Retinol metabolism|Porphyrin and chlorophyll metabolism|Metabolism of xenobiotics by cytochrome P450|Drug metabolism - cytochrome P450|Drug metabolism - other enzymes|Bile secretion|Chemical carcinogenesis
Ugt1a6	801.293	270.968	1331.62	4.91117	2.29607	5.79106e-12	2.8465e-08	Up	11.111	10.275	13.4736	23.0115	3.9179	1.48942	3.11319	3.28855	113992	UDP glucuronosyltransferase family 1 member A6	GO:0001889,GO:0001972,GO:0005783,GO:0005789,GO:0006805,GO:0014070,GO:0015020,GO:0016021,GO:0018880,GO:0019899,GO:0032496,GO:0032870,GO:0032991,GO:0042803,GO:0043231,GO:0043434,GO:0044877,GO:0046982,GO:0052695,GO:0052696,GO:0052697,GO:0071385	liver development|retinoic acid binding|endoplasmic reticulum|endoplasmic reticulum membrane|xenobiotic metabolic process|response to organic cyclic compound|glucuronosyltransferase activity|integral component of membrane|4-chlorobiphenyl metabolic process|enzyme binding|response to lipopolysaccharide|cellular response to hormone stimulus|protein-containing complex|protein homodimerization activi…	rno00040,rno00053,rno00140,rno00830,rno00860,rno00980,rno00982,rno00983,rno04976,rno05204	Pentose and glucuronate interconversions|Ascorbate and aldarate metabolism|Steroid hormone biosynthesis|Retinol metabolism|Porphyrin and chlorophyll metabolism|Metabolism of xenobiotics by cytochrome P450|Drug metabolism - cytochrome P450|Drug metabolism - other enzymes|Bile secretion|Chemical carcinogenesis
Ugt1a7c	206.188	104.99	307.387	2.92421	1.54805	3.66621e-21	5.4062e-17	Up	3.18967	4.07811	3.30713	3.87343	1.47664	1.03235	1.27555	1.09	154516	UDP glucuronosyltransferase 1 family, polypeptide A7C	GO:0001889,GO:0005789,GO:0006711,GO:0014070,GO:0015020,GO:0016020,GO:0016021,GO:0019439,GO:0046226,GO:0052695,GO:0052696,GO:0052697	liver development|endoplasmic reticulum membrane|estrogen catabolic process|response to organic cyclic compound|glucuronosyltransferase activity|membrane|integral component of membrane|aromatic compound catabolic process|coumarin catabolic process|cellular glucuronidation|flavonoid glucuronidation|xenobiotic glucuronidation	rno00040,rno00053,rno00140,rno00830,rno00860,rno00980,rno00982,rno00983,rno04976,rno05204	Pentose and glucuronate interconversions|Ascorbate and aldarate metabolism|Steroid hormone biosynthesis|Retinol metabolism|Porphyrin and chlorophyll metabolism|Metabolism of xenobiotics by cytochrome P450|Drug metabolism - cytochrome P450|Drug metabolism - other enzymes|Bile secretion|Chemical carcinogenesis
Ugt2b17	9969.73	5299.64	14639.8	2.76248	1.46596	1.54775e-06	0.000671563	Up	169.274	210.109	134.73	282.06	65.3618	95.3361	42.0658	78.0887	286954	UDP glucuronosyltransferase family 2 member B17	GO:0001972,GO:0005789,GO:0008194,GO:0008210,GO:0015020,GO:0016021,GO:0017144,GO:0032496,GO:0043231,GO:0052695,GO:0070980,GO:0071361,GO:0071378,GO:0071385,GO:0071394	retinoic acid binding|endoplasmic reticulum membrane|UDP-glycosyltransferase activity|estrogen metabolic process|glucuronosyltransferase activity|integral component of membrane|drug metabolic process|response to lipopolysaccharide|intracellular membrane-bounded organelle|cellular glucuronidation|biphenyl catabolic process|cellular response to ethanol|cellular response to growth hormone stimulus|c…	rno00040,rno00053,rno00140,rno00830,rno00860,rno00980,rno00982,rno00983,rno04976,rno05204	Pentose and glucuronate interconversions|Ascorbate and aldarate metabolism|Steroid hormone biosynthesis|Retinol metabolism|Porphyrin and chlorophyll metabolism|Metabolism of xenobiotics by cytochrome P450|Drug metabolism - cytochrome P450|Drug metabolism - other enzymes|Bile secretion|Chemical carcinogenesis
Unc5c	12.4463	21.1719	3.72078	0.175497	-2.51048	0.00203711	0.142688	Down	0.00653147	0.0112911	0.00945618	0.00700708	0.0141598	0.0186609	0.114179	0.0393559	362049	unc-5 netrin receptor C	GO:0005042,GO:0005043,GO:0005886,GO:0006915,GO:0007275,GO:0007411,GO:0007420,GO:0009986,GO:0015631,GO:0016021,GO:0019901,GO:0030027,GO:0030175,GO:0030334,GO:0030424,GO:0030425,GO:0030426,GO:0033564,GO:0038007,GO:0043025,GO:0043065,GO:0045202,GO:0061643,GO:1990791	netrin receptor activity|netrin receptor activity involved in chemorepulsion|plasma membrane|apoptotic process|multicellular organism development|axon guidance|brain development|cell surface|tubulin binding|integral component of membrane|protein kinase binding|lamellipodium|filopodium|regulation of cell migration|axon|dendrite|growth cone|anterior/posterior axon guidance|netrin-activated signalin…	rno04360	Axon guidance
Unc5d	84.4138	134.772	34.0554	0.253534	-1.97975	1.67214e-07	0.000123287	Down	0.312777	0.463463	0.169813	0.143808	1.01712	0.773946	0.934273	1.46585	306534	unc-5 netrin receptor D	GO:0005042,GO:0005886,GO:0006915,GO:0007275,GO:0007411,GO:0009986,GO:0016021,GO:0021859,GO:0038007,GO:0098742,GO:2001222	netrin receptor activity|plasma membrane|apoptotic process|multicellular organism development|axon guidance|cell surface|integral component of membrane|pyramidal neuron differentiation|netrin-activated signaling pathway|cell-cell adhesion via plasma-membrane adhesion molecules|regulation of neuron migration	rno04360	Axon guidance
Ush2a	270.469	369.293	171.645	0.464803	-1.10531	0.0209142	0.471316	Down	0.292647	0.42004	0.18379	0.264742	0.468113	0.315238	0.305815	1.35509	289369	usherin	GO:0001917,GO:0002141,GO:0002142,GO:0005518,GO:0005576,GO:0005604,GO:0005737,GO:0007601,GO:0007605,GO:0009887,GO:0009888,GO:0016324,GO:0016477,GO:0017022,GO:0032391,GO:0032420,GO:0032421,GO:0034446,GO:0035315,GO:0036064,GO:0042802,GO:0043025,GO:0043195,GO:0045184,GO:0045202,GO:0045494,GO:0048496,GO:0050953,GO:0060041,GO:0060113,GO:0060171,GO:1990075,GO:1990696	photoreceptor inner segment|stereocilia ankle link|stereocilia ankle link complex|collagen binding|extracellular region|basement membrane|cytoplasm|visual perception|sensory perception of sound|animal organ morphogenesis|tissue development|apical plasma membrane|cell migration|myosin binding|photoreceptor connecting cilium|stereocilium|stereocilium bundle|substrate adhesion-dependent cell spreadi…
Wfikkn2	28.4587	4.05832	52.8592	13.0405	3.70493	0.00156939	0.12315	Up	0.0267488	0.00554897	0.273022	0.866636	0.0173969	0.0114635	0.0495113	0.0107451	287631		GO:0001501,GO:0004857,GO:0004867,GO:0005576,GO:0005615,GO:0007179,GO:0008191,GO:0010951,GO:0030512,GO:0032091,GO:0043392,GO:0048019,GO:0050431,GO:0055001,GO:0060021,GO:2000272	skeletal system development|enzyme inhibitor activity|serine-type endopeptidase inhibitor activity|extracellular region|extracellular space|transforming growth factor beta receptor signaling pathway|metalloendopeptidase inhibitor activity|negative regulation of endopeptidase activity|negative regulation of transforming growth factor beta receptor signaling pathway|negative regulation of protein b…
Zan	122.573	184.801	60.3453	0.326966	-1.61279	0.0402688	0.606575	Down	0.182564	0.0920142	0.0223364	0.0427578	0.572777	0.355386	0.0581712	0.0426078	304379		GO:2000359	regulation of binding of sperm to zona pellucida
Zfp541	30.1322	51.6853	8.5792	0.16743	-2.57837	0.00463776	0.220608	Down	0.122218	0.0202831	0.0106168	0.0314683	0.365647	0.576159	0.0502718	0.0589149	308108	zinc finger protein 541	GO:0000118,GO:0003714,GO:0005634,GO:0005667,GO:0006357,GO:0016575,GO:0045892	histone deacetylase complex|transcription corepressor activity|nucleus|transcription regulator complex|regulation of transcription by RNA polymerase II|histone deacetylation|negative regulation of transcription, DNA-templated			zf-C2H2
Zfp862	59.1289	35.0684	83.1893	2.36241	1.24026	0.00547863	0.246484	Up	0.16406	0.194921	0.204055	0.483217	0.187536	0.060722	0.0981562	0.101851	681217

## Sheet: MDG-vs-CG-diff-genes
gene_id	BaseMean_DESeq2	BaseMean_control_CG	BaseMean_case_MDG	FoldChange	log2FoldChange	p-value	q-value	Regulation	Expression_MDG_1	Expression_MDG_2	Expression_MDG_3	Expression_MDG_4	Expression_CG_1	Expression_CG_2	Expression_CG_3	Expression_CG_4	gene_Dbxref	description	GO_id	GO_term	pathway	pathway_description	TF_family
A2ml1	772.458	1279.37	265.551	0.207531	-2.2686	1.69553e-05	0.0155734	Down	2.04429	2.133	0.674131	0.683805	9.53253	5.76789	2.64569	12.6096	362442		GO:0004867,GO:0005615,GO:0010951	serine-type endopeptidase inhibitor activity|extracellular space|negative regulation of endopeptidase activity
Abcb1b	1145.13	512.734	1777.53	3.4669	1.79365	0.0375251	0.73514	Up	2.16863	2.32499	19.4823	20.4856	2.59285	2.07191	6.6266	1.78073	24646	ATP-binding cassette, subfamily B (MDR/TAP), member 1B	GO:0000139,GO:0001666,GO:0001890,GO:0005515,GO:0005524,GO:0005886,GO:0007420,GO:0007595,GO:0008559,GO:0010046,GO:0010212,GO:0014045,GO:0014070,GO:0016021,GO:0016324,GO:0032496,GO:0033189,GO:0033595,GO:0042493,GO:0042626,GO:0042908,GO:0042910,GO:0045332,GO:0046581,GO:0046685,GO:0048545,GO:0055085,GO:0061843,GO:0071217,GO:0071356,GO:0090554,GO:0090555,GO:0097327,GO:0098591,GO:0099038,GO:0099040,GO:…	Golgi membrane|response to hypoxia|placenta development|protein binding|ATP binding|plasma membrane|brain development|lactation|ABC-type xenobiotic transporter activity|response to mycotoxin|response to ionizing radiation|establishment of endothelial blood-brain barrier|response to organic cyclic compound|integral component of membrane|apical plasma membrane|response to lipopolysaccharide|respons…	rno02010,rno04976,rno05206,rno05226	ABC transporters|Bile secretion|MicroRNAs in cancer|Gastric cancer
Abcc3	248.045	162.276	333.814	2.05848	1.04158	0.0314465	0.700209	Up	1.11166	0.963839	2.45453	0.748455	0.7756	1.23324	0.275919	0.441296	140668	ATP binding cassette subfamily C member 3	GO:0005524,GO:0005886,GO:0005887,GO:0006855,GO:0008559,GO:0010033,GO:0010243,GO:0014070,GO:0015164,GO:0015431,GO:0015432,GO:0015721,GO:0015779,GO:0016020,GO:0016021,GO:0016323,GO:0032355,GO:0032496,GO:0042626,GO:0042908,GO:0042910,GO:0055085,GO:0071714,GO:0071716,GO:0098656	ATP binding|plasma membrane|integral component of plasma membrane|drug transmembrane transport|ABC-type xenobiotic transporter activity|response to organic substance|response to organonitrogen compound|response to organic cyclic compound|glucuronoside transmembrane transporter activity|ABC-type glutathione S-conjugate transporter activity|ABC-type bile acid transporter activity|bile acid and bile…	rno01523,rno02010,rno04976	Antifolate resistance|ABC transporters|Bile secretion
Acacb	3728.56	1995.7	5461.41	2.73663	1.4524	0.00103624	0.175041	Up	16.99	16.386	6.45588	4.65067	3.26513	4.52228	4.9955	5.27901	116719	acetyl-CoA carboxylase beta	GO:0003989,GO:0005524,GO:0005634,GO:0005739,GO:0006084,GO:0006633,GO:0009374,GO:0010629,GO:0010884,GO:0010906,GO:0014070,GO:0031667,GO:0031999,GO:0042493,GO:0042802,GO:0043086,GO:0046322,GO:0046872,GO:0050995,GO:0051289,GO:0060421,GO:0097009,GO:2001295	acetyl-CoA carboxylase activity|ATP binding|nucleus|mitochondrion|acetyl-CoA metabolic process|fatty acid biosynthetic process|biotin binding|negative regulation of gene expression|positive regulation of lipid storage|regulation of glucose metabolic process|response to organic cyclic compound|response to nutrient levels|negative regulation of fatty acid beta-oxidation|response to drug|identical p…	rno00061,rno00620,rno00640,rno04152,rno04910,rno04920,rno04922,rno04931	Fatty acid biosynthesis|Pyruvate metabolism|Propanoate metabolism|AMPK signaling pathway|Insulin signaling pathway|Adipocytokine signaling pathway|Glucagon signaling pathway|Insulin resistance
Acat2	1098.43	473.678	1723.19	3.63793	1.86312	0.035238	0.729377	Up	35.0193	39.1938	3.77279	3.24919	6.43339	7.56113	4.59016	7.01217	308100	acetyl-CoA acetyltransferase 2	GO:0001889,GO:0003985,GO:0005737,GO:0005739,GO:0005777,GO:0005829,GO:0006635,GO:0006695,GO:0007420,GO:0016747,GO:0019408,GO:0031670,GO:0038183,GO:0045797,GO:0046952,GO:0071398	liver development|acetyl-CoA C-acetyltransferase activity|cytoplasm|mitochondrion|peroxisome|cytosol|fatty acid beta-oxidation|cholesterol biosynthetic process|brain development|acyltransferase activity, transferring groups other than amino-acyl groups|dolichol biosynthetic process|cellular response to nutrient|bile acid signaling pathway|positive regulation of intestinal cholesterol absorption|k…	rno00071,rno00072,rno00280,rno00310,rno00380,rno00620,rno00630,rno00640,rno00650,rno00900,rno04975	Fatty acid degradation|Synthesis and degradation of ketone bodies|Valine, leucine and isoleucine degradation|Lysine degradation|Tryptophan metabolism|Pyruvate metabolism|Glyoxylate and dicarboxylate metabolism|Propanoate metabolism|Butanoate metabolism|Terpenoid backbone biosynthesis|Fat digestion and absorption
Acly	6214.4	3484.15	8944.65	2.56723	1.36021	0.0117867	0.521675	Up	81.7019	82.3623	16.6452	16.2152	28.8984	21.7747	16.2034	21.325	24159	ATP citrate lyase	GO:0003878,GO:0005524,GO:0005654,GO:0005829,GO:0005886,GO:0006084,GO:0006085,GO:0006101,GO:0006107,GO:0006629,GO:0006633,GO:0008610,GO:0016829,GO:0046872	ATP citrate synthase activity|ATP binding|nucleoplasm|cytosol|plasma membrane|acetyl-CoA metabolic process|acetyl-CoA biosynthetic process|citrate metabolic process|oxaloacetate metabolic process|lipid metabolic process|fatty acid biosynthetic process|lipid biosynthetic process|lyase activity|metal ion binding	rno00020	Citrate cycle (TCA cycle)
Acot1	34.207	62.7766	5.63732	0.0899215	-3.47519	1.31697e-05	0.0129163	Down	0.0935998	0.0926101	0.155	0.0171707	2.04838	1.54825	0.718501	0.111633	50559	acyl-CoA thioesterase 1	GO:0000038,GO:0001676,GO:0005829,GO:0006631,GO:0006637,GO:0010667,GO:0016290,GO:0016790,GO:0047617,GO:0052689,GO:0102991	very long-chain fatty acid metabolic process|long-chain fatty acid metabolic process|cytosol|fatty acid metabolic process|acyl-CoA metabolic process|negative regulation of cardiac muscle cell apoptotic process|palmitoyl-CoA hydrolase activity|thiolester hydrolase activity|acyl-CoA hydrolase activity|carboxylic ester hydrolase activity|myristoyl-CoA hydrolase activity	rno00062,rno01040,rno04913	Fatty acid elongation|Biosynthesis of unsaturated fatty acids|Ovarian steroidogenesis
Acot2	2214.72	3071.38	1358.06	0.44218	-1.17729	0.00016008	0.075888	Down	8.82796	8.27083	16.5509	10.1382	42.2825	31.8662	17.2796	16.46	192272	acyl-CoA thioesterase 2	GO:0000038,GO:0001666,GO:0001676,GO:0005739,GO:0005759,GO:0006631,GO:0006637,GO:0009725,GO:0016290,GO:0016790,GO:0031667,GO:0042493,GO:0042760,GO:0047617,GO:0052689,GO:0070849,GO:0102991	very long-chain fatty acid metabolic process|response to hypoxia|long-chain fatty acid metabolic process|mitochondrion|mitochondrial matrix|fatty acid metabolic process|acyl-CoA metabolic process|response to hormone|palmitoyl-CoA hydrolase activity|thiolester hydrolase activity|response to nutrient levels|response to drug|very long-chain fatty acid catabolic process|acyl-CoA hydrolase activity|ca…	rno00062,rno01040,rno04913	Fatty acid elongation|Biosynthesis of unsaturated fatty acids|Ovarian steroidogenesis
Adamtsl5	14.8884	20.7739	9.00298	0.43552	-1.19919	0.0415592	0.763443	Down	0.0166585	0.0879059	0.0490421	0.0488955	0.073525	0.19985	0.116251	0.107855	314626	ADAMTS-like 5	GO:0001527,GO:0004222,GO:0005576,GO:0006508,GO:0008201,GO:0030198,GO:0031012,GO:0050436	microfibril|metalloendopeptidase activity|extracellular region|proteolysis|heparin binding|extracellular matrix organization|extracellular matrix|microfibril binding
Adcy10	338.489	525.1	151.878	0.289347	-1.78913	8.21731e-06	0.0109783	Down	0.376002	0.310488	0.720966	0.367185	2.15866	2.59305	0.754622	1.08089	59320	adenylate cyclase 10	GO:0000287,GO:0003351,GO:0004016,GO:0005524,GO:0005576,GO:0005634,GO:0005737,GO:0005739,GO:0005829,GO:0006171,GO:0007283,GO:0015630,GO:0016020,GO:0016324,GO:0030145,GO:0030424,GO:0030425,GO:0030426,GO:0031514,GO:0035556,GO:0043025,GO:0043065,GO:0045177,GO:0045178,GO:0048471,GO:0051117,GO:0071241,GO:0071890	magnesium ion binding|epithelial cilium movement involved in extracellular fluid movement|adenylate cyclase activity|ATP binding|extracellular region|nucleus|cytoplasm|mitochondrion|cytosol|cAMP biosynthetic process|spermatogenesis|microtubule cytoskeleton|membrane|apical plasma membrane|manganese ion binding|axon|dendrite|growth cone|motile cilium|intracellular signal transduction|neuronal cell …	rno00230,rno04024,rno04371,rno04713,rno04714,rno04935	Purine metabolism|cAMP signaling pathway|Apelin signaling pathway|Circadian entrainment|Thermogenesis|Growth hormone synthesis, secretion and action
Adipoq	3.76411	7.27896	0.249262	0.0428454	-4.54472	0.00883426	0.465213	Down	0	0	0.0182877	0	0.0182782	0.0361328	0.0173399	0.457224	246253	adiponectin, C1Q and collagen domain containing	GO:0001666,GO:0001934,GO:0005102,GO:0005179,GO:0005581,GO:0005615,GO:0005783,GO:0006006,GO:0006635,GO:0007165,GO:0007584,GO:0007623,GO:0009617,GO:0009744,GO:0009749,GO:0009967,GO:0009986,GO:0010467,GO:0010642,GO:0010739,GO:0010745,GO:0010804,GO:0010875,GO:0010906,GO:0014823,GO:0019395,GO:0030336,GO:0030853,GO:0031667,GO:0031953,GO:0032720,GO:0032757,GO:0032869,GO:0032991,GO:0033034,GO:0033691,GO:…	response to hypoxia|positive regulation of protein phosphorylation|signaling receptor binding|hormone activity|collagen trimer|extracellular space|endoplasmic reticulum|glucose metabolic process|fatty acid beta-oxidation|signal transduction|response to nutrient|circadian rhythm|response to bacterium|response to sucrose|response to glucose|positive regulation of signal transduction|cell surface|ge…	rno03320,rno04152,rno04211,rno04920,rno04930,rno04932	PPAR signaling pathway|AMPK signaling pathway|Longevity regulating pathway|Adipocytokine signaling pathway|Type II diabetes mellitus|Non-alcoholic fatty liver disease
Adora2b	15.8762	24.5253	7.2271	0.294337	-1.76446	0.0352082	0.729377	Down	0.0668631	0.0396936	0.0590529	0.235505	0.1328	0.0729227	0.461936	0.765552	29316	adenosine A2B receptor	GO:0001609,GO:0001938,GO:0001973,GO:0002882,GO:0004930,GO:0005886,GO:0007189,GO:0008284,GO:0008285,GO:0009986,GO:0010575,GO:0010595,GO:0010701,GO:0010753,GO:0010893,GO:0010906,GO:0016021,GO:0031284,GO:0031668,GO:0032722,GO:0032755,GO:0032966,GO:0033605,GO:0042311,GO:0043306,GO:0043950,GO:0045202,GO:0060087,GO:0098685,GO:0098978,GO:1990776,GO:2000300	G protein-coupled adenosine receptor activity|positive regulation of endothelial cell proliferation|G protein-coupled adenosine receptor signaling pathway|positive regulation of chronic inflammatory response to non-antigenic stimulus|G protein-coupled receptor activity|plasma membrane|adenylate cyclase-activating G protein-coupled receptor signaling pathway|positive regulation of cell population …	rno04015,rno04020,rno04080,rno04270,rno05034	Rap1 signaling pathway|Calcium signaling pathway|Neuroactive ligand-receptor interaction|Vascular smooth muscle contraction|Alcoholism
Aig1	380.004	537.502	222.506	0.414098	-1.27195	0.000658006	0.138144	Down	0.416345	0.253089	0.952326	0.913537	1.84661	1.93502	1.57806	1.10161	292486	androgen-induced 1	GO:0016020,GO:0016021,GO:0016787,GO:0042758	membrane|integral component of membrane|hydrolase activity|long-chain fatty acid catabolic process
Akr7a3	2487.52	1343.85	3631.19	2.70212	1.43409	0.0482657	0.779579	Up	17.5615	16.8729	156.752	48.9688	18.6978	15.6081	29.4126	27.2914	26760	aldo-keto reductase family 7 member A3	GO:0004033,GO:0005829,GO:0042802,GO:0046222,GO:0046223,GO:0047834	aldo-keto reductase (NADP) activity|cytosol|identical protein binding|aflatoxin metabolic process|aflatoxin catabolic process|D-threo-aldose 1-dehydrogenase activity	rno00980	Metabolism of xenobiotics by cytochrome P450
Aldh1a1	7910.04	5153.06	10667	2.07009	1.04969	0.0247392	0.662236	Up	58.3259	34.0986	201.333	162.865	37.8483	73.1299	57.7261	57.8453	24188	aldehyde dehydrogenase 1 family, member A1	GO:0001523,GO:0001758,GO:0001822,GO:0001889,GO:0002072,GO:0002138,GO:0004028,GO:0004029,GO:0005634,GO:0005737,GO:0005829,GO:0006979,GO:0007494,GO:0014070,GO:0018479,GO:0030392,GO:0032355,GO:0032526,GO:0042493,GO:0042572,GO:0042573,GO:0042802,GO:0042904,GO:0042905,GO:0043065,GO:0044849,GO:0045471,GO:0048048,GO:0051287,GO:0110095,GO:0120163	retinoid metabolic process|retinal dehydrogenase activity|kidney development|liver development|optic cup morphogenesis involved in camera-type eye development|retinoic acid biosynthetic process|3-chloroallyl aldehyde dehydrogenase activity|aldehyde dehydrogenase (NAD+) activity|nucleus|cytoplasm|cytosol|response to oxidative stress|midgut development|response to organic cyclic compound|benzaldehy…	rno00830	Retinol metabolism
Alox5	10.1402	5.8215	14.459	2.49304	1.3179	0.0205841	0.634382	Up	0.106595	0.096679	0.0882599	0.234656	0.0490078	0.0484398	0.0836854	0.0454043	25290	arachidonate 5-lipoxygenase	GO:0001937,GO:0002232,GO:0002523,GO:0002526,GO:0002540,GO:0004051,GO:0004052,GO:0005506,GO:0005515,GO:0005634,GO:0005635,GO:0005641,GO:0005654,GO:0005737,GO:0005829,GO:0006691,GO:0006954,GO:0006959,GO:0007584,GO:0016363,GO:0016525,GO:0016702,GO:0016787,GO:0019233,GO:0019369,GO:0019370,GO:0019372,GO:0030425,GO:0030501,GO:0031965,GO:0034440,GO:0036336,GO:0036403,GO:0042383,GO:0042593,GO:0043651,GO:…	negative regulation of endothelial cell proliferation|leukocyte chemotaxis involved in inflammatory response|leukocyte migration involved in inflammatory response|acute inflammatory response|leukotriene production involved in inflammatory response|arachidonate 5-lipoxygenase activity|arachidonate 12(S)-lipoxygenase activity|iron ion binding|protein binding|nucleus|nuclear envelope|nuclear envelop…	rno00590,rno04664,rno04726,rno04913,rno05145	Arachidonic acid metabolism|Fc epsilon RI signaling pathway|Serotonergic synapse|Ovarian steroidogenesis|Toxoplasmosis
Ank1	4.02159	6.51431	1.52887	0.236688	-2.07894	0.0191581	0.621516	Down	0.00270062	0.00267206	0.00894437	0.00297254	0.0238393	0.0265083	0.00848078	0.0193256	306570	ankyrin 1	GO:0005515,GO:0005634,GO:0005886,GO:0006779,GO:0006888,GO:0008093,GO:0009898,GO:0010638,GO:0014731,GO:0016020,GO:0016529,GO:0019899,GO:0019903,GO:0030018,GO:0030507,GO:0030673,GO:0030863,GO:0031430,GO:0031672,GO:0042383,GO:0043005,GO:0044325,GO:0045211,GO:0048821,GO:0051117,GO:0055072,GO:0072659,GO:0098662	protein binding|nucleus|plasma membrane|porphyrin-containing compound biosynthetic process|endoplasmic reticulum to Golgi vesicle-mediated transport|cytoskeletal anchor activity|cytoplasmic side of plasma membrane|positive regulation of organelle organization|spectrin-associated cytoskeleton|membrane|sarcoplasmic reticulum|enzyme binding|protein phosphatase binding|Z disc|spectrin binding|axolemm…	rno05205	Proteoglycans in cancer
Ankrd55	9.43201	14.7324	4.13163	0.278602	-1.84372	0.0051913	0.379559	Down	0.0038446	0.00950987	0.0042444	0.014811	0.0615118	0.0209651	0.0181099	0.029477	361898	ankyrin repeat domain 55
Apcdd1	25.3178	36.83	13.8057	0.374732	-1.41607	0.0489776	0.782057	Down	0.158454	0.163905	0.0159028	0.0475659	0.325839	0.526297	0.143247	0.169347	689616		GO:0001942,GO:0005886,GO:0005887,GO:0017147,GO:0030178,GO:0042487,GO:0042802,GO:0043615	hair follicle development|plasma membrane|integral component of plasma membrane|Wnt-protein binding|negative regulation of Wnt signaling pathway|regulation of odontogenesis of dentin-containing tooth|identical protein binding|astrocyte cell migration
Apoa4	38155.9	51030.4	25281.4	0.495422	-1.01327	2.81126e-07	0.00103286	Down	391.438	436.266	511.264	443.581	1112.82	1234.72	856.549	691.944	25080	apolipoprotein A4	GO:0002227,GO:0005507,GO:0005543,GO:0005615,GO:0006695,GO:0006869,GO:0006982,GO:0007159,GO:0008203,GO:0008289,GO:0009986,GO:0010873,GO:0010898,GO:0014012,GO:0015485,GO:0016042,GO:0016209,GO:0019430,GO:0030300,GO:0031210,GO:0032094,GO:0032374,GO:0033344,GO:0033700,GO:0034014,GO:0034361,GO:0034364,GO:0034372,GO:0034380,GO:0034445,GO:0035634,GO:0042157,GO:0042627,GO:0042632,GO:0042744,GO:0042802,GO:…	innate immune response in mucosa|copper ion binding|phospholipid binding|extracellular space|cholesterol biosynthetic process|lipid transport|response to lipid hydroperoxide|leukocyte cell-cell adhesion|cholesterol metabolic process|lipid binding|cell surface|positive regulation of cholesterol esterification|positive regulation of triglyceride catabolic process|peripheral nervous system axon rege…	rno04975,rno04977,rno04979,rno05417	Fat digestion and absorption|Vitamin digestion and absorption|Cholesterol metabolism|Lipid and atherosclerosis
Arhgef19	1189.04	673.912	1704.17	2.52841	1.33823	0.000250076	0.0942337	Up	12.9596	8.66463	8.06442	6.80018	4.67234	1.61899	5.66217	4.09952	362648	Rho guanine nucleotide exchange factor 19	GO:0005085,GO:0032956,GO:0042060,GO:0043547,GO:0090630	guanyl-nucleotide exchange factor activity|regulation of actin cytoskeleton organization|wound healing|positive regulation of GTPase activity|activation of GTPase activity
Atp2b3	1.69103	0.265309	3.11676	10.6518	3.41302	0.0299221	0.687666	Up	0.0324843	0.00459154	0.0102464	0.0102157	0	0.00506117	0	0	29599	ATPase plasma membrane Ca2+ transporting 3	GO:0003407,GO:0005388,GO:0005515,GO:0005516,GO:0005524,GO:0005886,GO:0005887,GO:0006874,GO:0007420,GO:0015085,GO:0016021,GO:0019829,GO:0030165,GO:0043231,GO:0045121,GO:0046872,GO:0051480,GO:0098688,GO:0098793,GO:0098978,GO:0098982,GO:0099056,GO:0099509,GO:1905056,GO:1990032,GO:1990034	neural retina development|P-type calcium transporter activity|protein binding|calmodulin binding|ATP binding|plasma membrane|integral component of plasma membrane|cellular calcium ion homeostasis|brain development|calcium ion transmembrane transporter activity|integral component of membrane|ATPase-coupled cation transmembrane transporter activity|PDZ domain binding|intracellular membrane-bounded …	rno04020,rno04022,rno04024,rno04261,rno04925,rno04961,rno04970,rno04972,rno04978	Calcium signaling pathway|cGMP-PKG signaling pathway|cAMP signaling pathway|Adrenergic signaling in cardiomyocytes|Aldosterone synthesis and secretion|Endocrine and other factor-regulated calcium reabsorption|Salivary secretion|Pancreatic secretion|Mineral absorption
Bhlha15	95.8435	33.5682	158.119	4.71076	2.23596	0.00125276	0.184106	Up	2.57301	0.214456	0.432261	1.16977	0.192873	0.137259	0.45377	0.24302	25334	basic helix-loop-helix family, member a15	GO:0000977,GO:0000978,GO:0000981,GO:0001228,GO:0003677,GO:0005634,GO:0006357,GO:0006851,GO:0007030,GO:0007186,GO:0007267,GO:0010832,GO:0019722,GO:0030182,GO:0030968,GO:0042149,GO:0042593,GO:0042802,GO:0045944,GO:0046983,GO:0048312,GO:0048469,GO:1990837	RNA polymerase II transcription regulatory region sequence-specific DNA binding|RNA polymerase II cis-regulatory region sequence-specific DNA binding|DNA-binding transcription factor activity, RNA polymerase II-specific|DNA-binding transcription activator activity, RNA polymerase II-specific|DNA binding|nucleus|regulation of transcription by RNA polymerase II|mitochondrial calcium ion transmembra…	rno04950	Maturity onset diabetes of the young	bHLH
C1qtnf3	28.8388	56.3904	1.28714	0.0228292	-5.45298	0.00110686	0.180738	Down	0	0.0483809	0.0134957	0	0.0269774	0.0799942	1.81706	1.02474	294806	C1q and TNF related 3	GO:0001819,GO:0005576,GO:0005615,GO:0010629,GO:0032715,GO:0032991,GO:0035356,GO:0042593,GO:0042802,GO:0045444,GO:0045721,GO:0050728,GO:0051897,GO:0070165,GO:0070374,GO:0071638,GO:1901223	positive regulation of cytokine production|extracellular region|extracellular space|negative regulation of gene expression|negative regulation of interleukin-6 production|protein-containing complex|cellular triglyceride homeostasis|glucose homeostasis|identical protein binding|fat cell differentiation|negative regulation of gluconeogenesis|negative regulation of inflammatory response|positive reg…
Cacnb2	27.9704	38.4147	17.526	0.456007	-1.13287	0.00834242	0.456232	Down	0.0470083	0.0440633	0.0464339	0.0381253	0.0655196	0.0809503	0.0880544	0.182106	116600	calcium voltage-gated channel auxiliary subunit beta 2	GO:0005245,GO:0005246,GO:0005515,GO:0005891,GO:0006816,GO:0007268,GO:0007528,GO:0007601,GO:0008331,GO:0019901,GO:0019904,GO:0034765,GO:0042383,GO:0042802,GO:0051015,GO:0051219,GO:0051928,GO:0070509,GO:0070588,GO:0072659,GO:0086007,GO:0086045,GO:0086056,GO:0086091,GO:0098684,GO:0098793,GO:0098912,GO:0099635,GO:0099703,GO:1901385,GO:1901843,GO:1904879,GO:1990454	voltage-gated calcium channel activity|calcium channel regulator activity|protein binding|voltage-gated calcium channel complex|calcium ion transport|chemical synaptic transmission|neuromuscular junction development|visual perception|high voltage-gated calcium channel activity|protein kinase binding|protein domain specific binding|regulation of ion transmembrane transport|sarcolemma|identical pro…	rno04010,rno04260,rno04261,rno04921,rno05410,rno05412,rno05414	MAPK signaling pathway|Cardiac muscle contraction|Adrenergic signaling in cardiomyocytes|Oxytocin signaling pathway|Hypertrophic cardiomyopathy|Arrhythmogenic right ventricular cardiomyopathy|Dilated cardiomyopathy
Cacnb4	13.8259	21.7604	5.89128	0.269786	-1.89011	0.00660031	0.426089	Down	0.00844828	0.0167179	0.0248715	0.0185979	0.17401	0.0214991	0.0353736	0.0575768	58942	calcium voltage-gated channel auxiliary subunit beta 4	GO:0005245,GO:0005515,GO:0005730,GO:0005737,GO:0005886,GO:0005891,GO:0006816,GO:0006874,GO:0007214,GO:0007268,GO:0007528,GO:0007628,GO:0008285,GO:0008331,GO:0014051,GO:0016607,GO:0019227,GO:0019901,GO:0030217,GO:0035249,GO:0042391,GO:0045202,GO:0046058,GO:0048536,GO:0048538,GO:0048541,GO:0050852,GO:0050877,GO:0050908,GO:0051932,GO:0055001,GO:0070588,GO:0098793,GO:0098978,GO:0099635,GO:0099703,GO:…	voltage-gated calcium channel activity|protein binding|nucleolus|cytoplasm|plasma membrane|voltage-gated calcium channel complex|calcium ion transport|cellular calcium ion homeostasis|gamma-aminobutyric acid signaling pathway|chemical synaptic transmission|neuromuscular junction development|adult walking behavior|negative regulation of cell population proliferation|high voltage-gated calcium chan…	rno04010,rno04260,rno04261,rno04921,rno05410,rno05412,rno05414	MAPK signaling pathway|Cardiac muscle contraction|Adrenergic signaling in cardiomyocytes|Oxytocin signaling pathway|Hypertrophic cardiomyopathy|Arrhythmogenic right ventricular cardiomyopathy|Dilated cardiomyopathy
Caln1	28.4619	38.7445	18.1793	0.470261	-1.08847	0.00469094	0.369684	Down	0.0349333	0.0237627	0.0674905	0.0384507	0.077092	0.0690548	0.111987	0.113831	363909	calneuron 1	GO:0005509,GO:0005886,GO:0016021,GO:0032588,GO:0048471	calcium ion binding|plasma membrane|integral component of membrane|trans-Golgi network membrane|perinuclear region of cytoplasm
Camk2b	9.46348	1.93102	16.9959	8.80944	3.13905	0.00322247	0.326603	Up	0.243827	0.109136	0.0128182	0.0127799	0.0128116	0.0126631	0.0121539	0.0118695	24245	calcium/calmodulin-dependent protein kinase II beta	GO:0000082,GO:0002030,GO:0004674,GO:0004683,GO:0005515,GO:0005516,GO:0005524,GO:0005737,GO:0005815,GO:0005829,GO:0005954,GO:0006468,GO:0006816,GO:0010976,GO:0014069,GO:0018105,GO:0019901,GO:0030425,GO:0032222,GO:0032430,GO:0033017,GO:0042802,GO:0042803,GO:0043005,GO:0043204,GO:0043274,GO:0046686,GO:0046777,GO:0048169,GO:0048858,GO:0050885,GO:0051233,GO:0060466,GO:0061003,GO:0090129,GO:0098973,GO:…	G1/S transition of mitotic cell cycle|inhibitory G protein-coupled receptor phosphorylation|protein serine/threonine kinase activity|calmodulin-dependent protein kinase activity|protein binding|calmodulin binding|ATP binding|cytoplasm|microtubule organizing center|cytosol|calcium- and calmodulin-dependent protein kinase complex|protein phosphorylation|calcium ion transport|positive regulation of …	rno04012,rno04020,rno04024,rno04066,rno04114,rno04217,rno04261,rno04310,rno04360,rno04713,rno04720,rno04722,rno04725,rno04728,rno04740,rno04750,rno04911,rno04912,rno04916,rno04921,rno04922,rno04925,rno04934,rno04971,rno05012,rno05022,rno05031,rno05152,rno05200,rno05205,rno05214,rno05415,rno05417	ErbB signaling pathway|Calcium signaling pathway|cAMP signaling pathway|HIF-1 signaling pathway|Oocyte meiosis|Necroptosis|Adrenergic signaling in cardiomyocytes|Wnt signaling pathway|Axon guidance|Circadian entrainment|Long-term potentiation|Neurotrophin signaling pathway|Cholinergic synapse|Dopaminergic synapse|Olfactory transduction|Inflammatory mediator regulation of TRP channels|Insulin secr…
Casr	8.9752	3.35152	14.5989	4.34821	2.12042	0.0276748	0.675604	Up	0.136513	0.145875	0.0120567	0.0120206	0.0301261	0.0238215	0.0114318	0.0167465	24247	calcium-sensing receptor	GO:0001503,GO:0002931,GO:0004930,GO:0005178,GO:0005509,GO:0005513,GO:0005634,GO:0005737,GO:0005886,GO:0005887,GO:0006874,GO:0006915,GO:0007186,GO:0007193,GO:0007200,GO:0007254,GO:0008284,GO:0009986,GO:0010038,GO:0010628,GO:0014070,GO:0016020,GO:0016323,GO:0016324,GO:0016597,GO:0019901,GO:0030424,GO:0032024,GO:0032781,GO:0032782,GO:0035729,GO:0042311,GO:0042803,GO:0043005,GO:0043025,GO:0043679,GO:…	ossification|response to ischemia|G protein-coupled receptor activity|integrin binding|calcium ion binding|detection of calcium ion|nucleus|cytoplasm|plasma membrane|integral component of plasma membrane|cellular calcium ion homeostasis|apoptotic process|G protein-coupled receptor signaling pathway|adenylate cyclase-inhibiting G protein-coupled receptor signaling pathway|phospholipase C-activatin…	rno04621,rno04928	NOD-like receptor signaling pathway|Parathyroid hormone synthesis, secretion and action
Ccdc136	3.94445	1.94689	5.94201	3.074	1.62012	0.0443156	0.774916	Up	0.029403	0.0218191	0.0202879	0.0161818	0.00811093	0.00801692	0.0115418	0.00375727	362331		GO:0001675,GO:0002080,GO:0007283,GO:0007338,GO:0016021	acrosome assembly|acrosomal membrane|spermatogenesis|single fertilization|integral component of membrane
Ccdc57	8.73635	4.31279	13.1599	3.04553	1.6067	0.00770172	0.450934	Up	0.0228308	0.0184822	0.0206222	0.0502592	0.0114508	0.00679088	0.0130356	0.00848709	688324		GO:0000086,GO:0005813,GO:0005814,GO:0005876,GO:0007020,GO:0007099,GO:0034451,GO:0045931,GO:0060271	G2/M transition of mitotic cell cycle|centrosome|centriole|spindle microtubule|microtubule nucleation|centriole replication|centriolar satellite|positive regulation of mitotic cell cycle|cilium assembly
Cdk1	16.2012	8.67181	23.7306	2.73931	1.45381	0.000512094	0.119456	Up	0.358907	0.523323	0.375375	0.56138	0.18759	0.144212	0.23728	0.154486	54237	cyclin-dependent kinase 1	GO:0000086,GO:0000212,GO:0000278,GO:0000307,GO:0003682,GO:0004672,GO:0004674,GO:0004693,GO:0005515,GO:0005524,GO:0005634,GO:0005654,GO:0005737,GO:0005759,GO:0005813,GO:0005829,GO:0005876,GO:0006468,GO:0006915,GO:0007095,GO:0007569,GO:0008283,GO:0008353,GO:0009636,GO:0010243,GO:0010628,GO:0010629,GO:0010971,GO:0014070,GO:0014075,GO:0014823,GO:0016301,GO:0016572,GO:0018105,GO:0018107,GO:0030261,GO:…	G2/M transition of mitotic cell cycle|meiotic spindle organization|mitotic cell cycle|cyclin-dependent protein kinase holoenzyme complex|chromatin binding|protein kinase activity|protein serine/threonine kinase activity|cyclin-dependent protein serine/threonine kinase activity|protein binding|ATP binding|nucleus|nucleoplasm|cytoplasm|mitochondrial matrix|centrosome|cytosol|spindle microtubule|pro…	rno04110,rno04114,rno04115,rno04218,rno04540,rno04914,rno05170,rno05203	Cell cycle|Oocyte meiosis|p53 signaling pathway|Cellular senescence|Gap junction|Progesterone-mediated oocyte maturation|Human immunodeficiency virus 1 infection|Viral carcinogenesis
Cenpp	6.05575	9.52338	2.58812	0.270856	-1.8844	0.0460249	0.779579	Down	0.0187176	0.148157	0.020664	0	0.206533	0.10207	0.235116	0.24875	679342		GO:0000775,GO:0005634,GO:0005654,GO:0005730,GO:0034080	chromosome, centromeric region|nucleus|nucleoplasm|nucleolus|CENP-A containing nucleosome assembly
Cfap70	45.3368	62.0676	28.606	0.460361	-1.11916	0.012631	0.531877	Down	0.127039	0.125695	0.130577	0.125365	0.227183	0.109886	0.357671	0.506042	361006	cilia and flagella associated protein 70	GO:0003341,GO:0005930,GO:0031514,GO:0036064,GO:0036126,GO:0036157,GO:0060271	cilium movement|axoneme|motile cilium|ciliary basal body|sperm flagellum|outer dynein arm|cilium assembly
Cftr	17.7453	11.1448	24.3458	2.17445	1.12065	0.00695531	0.43308	Up	0.0755826	0.0747834	0.146024	0.0831929	0.0542093	0.0288513	0.0395588	0.0656766	24255	CF transmembrane conductance regulator	GO:0003254,GO:0005254,GO:0005260,GO:0005515,GO:0005524,GO:0005634,GO:0005737,GO:0005769,GO:0005789,GO:0005829,GO:0005886,GO:0005887,GO:0005902,GO:0006695,GO:0006821,GO:0006833,GO:0006904,GO:0007568,GO:0009986,GO:0015106,GO:0015108,GO:0015701,GO:0016020,GO:0016021,GO:0016323,GO:0016324,GO:0016853,GO:0019869,GO:0019899,GO:0030165,GO:0030301,GO:0030321,GO:0030324,GO:0030425,GO:0030659,GO:0031901,GO:…	regulation of membrane depolarization|chloride channel activity|intracellularly ATP-gated chloride channel activity|protein binding|ATP binding|nucleus|cytoplasm|early endosome|endoplasmic reticulum membrane|cytosol|plasma membrane|integral component of plasma membrane|microvillus|cholesterol biosynthetic process|chloride transport|water transport|vesicle docking involved in exocytosis|aging|cell…	rno02010,rno04024,rno04152,rno04530,rno04971,rno04972,rno04976	ABC transporters|cAMP signaling pathway|AMPK signaling pathway|Tight junction|Gastric acid secretion|Pancreatic secretion|Bile secretion
Cgref1	80.7614	141.56	19.963	0.141147	-2.82473	8.49273e-07	0.00249618	Down	0.369301	0.237507	0.672712	0.243891	4.93066	4.20894	0.637845	2.01978	245918	cell growth regulator with EF hand domain 1	GO:0005509,GO:0005576,GO:0007155,GO:0030308	calcium ion binding|extracellular region|cell adhesion|negative regulation of cell growth
Chac1	82.7305	110.682	54.7785	0.495062	-1.01432	0.0181088	0.611785	Down	0.51808	0.590269	1.36923	1.10593	1.2819	1.09582	1.9556	3.30614	362196	ChaC glutathione-specific gamma-glutamylcyclotransferase 1	GO:0003839,GO:0005112,GO:0005737,GO:0005802,GO:0005829,GO:0006751,GO:0006986,GO:0007219,GO:0010955,GO:0022008,GO:0045746,GO:0061928,GO:0070059	gamma-glutamylcyclotransferase activity|Notch binding|cytoplasm|trans-Golgi network|cytosol|glutathione catabolic process|response to unfolded protein|Notch signaling pathway|negative regulation of protein processing|neurogenesis|negative regulation of Notch signaling pathway|glutathione specific gamma-glutamylcyclotransferase activity|intrinsic apoptotic signaling pathway in response to endoplas…	rno00480	Glutathione metabolism
Chrna2	10.5141	16.6891	4.33911	0.260176	-1.94244	0.0137285	0.562292	Down	0.0255125	0	0.0985795	0.112326	0.478566	0.208685	0.120176	0.169526	170945	cholinergic receptor nicotinic alpha 2 subunit	GO:0005887,GO:0005892,GO:0007165,GO:0007268,GO:0007271,GO:0015464,GO:0016020,GO:0022848,GO:0030594,GO:0032991,GO:0034220,GO:0035094,GO:0042391,GO:0043005,GO:0045202,GO:0045211,GO:0050877,GO:0060079,GO:0071944	integral component of plasma membrane|acetylcholine-gated channel complex|signal transduction|chemical synaptic transmission|synaptic transmission, cholinergic|acetylcholine receptor activity|membrane|acetylcholine-gated cation-selective channel activity|neurotransmitter receptor activity|protein-containing complex|ion transmembrane transport|response to nicotine|regulation of membrane potential|…	rno04080	Neuroactive ligand-receptor interaction
Cited4	62.9186	33.4569	92.3803	2.75123	1.46008	7.68528e-06	0.0109783	Up	2.8167	2.97818	1.58529	2.85715	1.61494	0.813169	0.896095	0.846901	114491	Cbp/p300-interacting transactivator, with Glu/Asp-rich carboxy-terminal domain, 4	GO:0003713,GO:0005634,GO:0005737,GO:0043627,GO:0045893	transcription coactivator activity|nucleus|cytoplasm|response to estrogen|positive regulation of transcription, DNA-templated
Ckap2	14.1521	8.21719	20.087	2.46882	1.30382	0.0414905	0.763443	Up	0.0971691	0.288425	0.16091	0.106953	0.0178696	0.114806	0.0762852	0.0745006	306575	cytoskeleton associated protein 2	GO:0000281,GO:0005813,GO:0005829,GO:0007026,GO:0015630,GO:0045944	mitotic cytokinesis|centrosome|cytosol|negative regulation of microtubule depolymerization|microtubule cytoskeleton|positive regulation of transcription by RNA polymerase II
Cldn23	3.63427	6.2428	1.02575	0.164607	-2.60291	0.0334347	0.71522	Down	0	0.0141286	0.0157646	0.0314349	0.0157564	0.0311475	0.134527	0.204369	290789	claudin 23	GO:0005198,GO:0005886,GO:0005923,GO:0007155,GO:0016021,GO:0070830	structural molecule activity|plasma membrane|bicellular tight junction|cell adhesion|integral component of membrane|bicellular tight junction assembly	rno04514,rno04530,rno04670,rno05160	Cell adhesion molecules|Tight junction|Leukocyte transendothelial migration|Hepatitis C
Cntn1	11.0183	19.963	2.07357	0.103557	-3.27151	0.00312945	0.319378	Down	0.0103701	0.00342014	0.00381615	0.0114142	0.0152567	0.00376996	0.101314	0.180219	117258	contactin 1	GO:0005515,GO:0005886,GO:0007155,GO:0007219,GO:0010628,GO:0010765,GO:0010976,GO:0021549,GO:0030246,GO:0031175,GO:0045121,GO:0050731,GO:0099025,GO:0099026	protein binding|plasma membrane|cell adhesion|Notch signaling pathway|positive regulation of gene expression|positive regulation of sodium ion transport|positive regulation of neuron projection development|cerebellum development|carbohydrate binding|neuron projection development|membrane raft|positive regulation of peptidyl-tyrosine phosphorylation|anchored component of postsynaptic membrane|anch…	rno04514	Cell adhesion molecules
Cntn2	21.7406	2.32626	41.155	17.6303	4.13998	0.0316595	0.700946	Up	0.2969	0.107286	0	0	0.0170924	0.00563142	0.00270248	0.00263926	25356	contactin 2	GO:0000226,GO:0001764,GO:0005886,GO:0007160,GO:0007409,GO:0007411,GO:0007413,GO:0007612,GO:0007628,GO:0009986,GO:0010769,GO:0010954,GO:0021853,GO:0022010,GO:0030246,GO:0030424,GO:0031133,GO:0031175,GO:0031623,GO:0033268,GO:0043005,GO:0043025,GO:0043209,GO:0043621,GO:0044224,GO:0045163,GO:0045202,GO:0045665,GO:0048168,GO:0048710,GO:0060168,GO:0071205,GO:0071206,GO:0097090,GO:0099025	microtubule cytoskeleton organization|neuron migration|plasma membrane|cell-matrix adhesion|axonogenesis|axon guidance|axonal fasciculation|learning|adult walking behavior|cell surface|regulation of cell morphogenesis involved in differentiation|positive regulation of protein processing|cerebral cortex GABAergic interneuron migration|central nervous system myelination|carbohydrate binding|axon|re…	rno04514	Cell adhesion molecules
Col4a5	128.294	175.643	80.9446	0.461112	-1.11681	0.00355738	0.339043	Down	0.209988	0.27455	0.480208	0.288915	0.417895	0.466217	0.973441	1.01583	363457		GO:0005201,GO:0005587,GO:0005604,GO:0005615,GO:0007528,GO:0016020,GO:0030198,GO:0031012,GO:0031594,GO:0038063	extracellular matrix structural constituent|collagen type IV trimer|basement membrane|extracellular space|neuromuscular junction development|membrane|extracellular matrix organization|extracellular matrix|neuromuscular junction|collagen-activated tyrosine kinase receptor signaling pathway	rno04151,rno04510,rno04512,rno04926,rno04933,rno04974,rno05146,rno05165,rno05200,rno05222	PI3K-Akt signaling pathway|Focal adhesion|ECM-receptor interaction|Relaxin signaling pathway|AGE-RAGE signaling pathway in diabetic complications|Protein digestion and absorption|Amoebiasis|Human papillomavirus infection|Pathways in cancer|Small cell lung cancer
Csmd3	3.30701	5.84218	0.771838	0.132402	-2.917	0.0497248	0.788302	Down	0.00183673	0.00181731	0.00202773	0	0.0222934	0.0240382	0.00192263	0	314942		GO:0005886,GO:0050773	plasma membrane|regulation of dendrite development
Ctnna3	13.6706	20.1621	7.17912	0.358078	-1.48165	0.0122788	0.529368	Down	0.00933987	0.00924111	0.0171852	0.0102803	0.027482	0.0611179	0.0130356	0.0350093	361839		GO:0005829,GO:0005856,GO:0005912,GO:0005916,GO:0007015,GO:0008013,GO:0030027,GO:0045296,GO:0086073,GO:0086091,GO:0090136,GO:0098609,GO:0098911	cytosol|cytoskeleton|adherens junction|fascia adherens|actin filament organization|beta-catenin binding|lamellipodium|cadherin binding|bundle of His cell-Purkinje myocyte adhesion involved in cell communication|regulation of heart rate by cardiac conduction|epithelial cell-cell adhesion|cell-cell adhesion|regulation of ventricular cardiac muscle cell action potential	rno04390,rno04520,rno04670,rno05100,rno05200,rno05213,rno05226,rno05412	Hippo signaling pathway|Adherens junction|Leukocyte transendothelial migration|Bacterial invasion of epithelial cells|Pathways in cancer|Endometrial cancer|Gastric cancer|Arrhythmogenic right ventricular cardiomyopathy
Ctnnd2	5.66605	8.51437	2.81772	0.3335	-1.58424	0.0206137	0.634382	Down	0.00821352	0.00812668	0.0181353	0.0135608	0.0271888	0.0447894	0.0343907	0.0461809	114028	catenin delta 2	GO:0001763,GO:0005515,GO:0005634,GO:0005737,GO:0005886,GO:0005912,GO:0007043,GO:0007612,GO:0008013,GO:0014069,GO:0030054,GO:0030425,GO:0043005,GO:0043204,GO:0045296,GO:0048167,GO:0050808,GO:0060828,GO:0060997,GO:0098609	morphogenesis of a branching structure|protein binding|nucleus|cytoplasm|plasma membrane|adherens junction|cell-cell junction assembly|learning|beta-catenin binding|postsynaptic density|cell junction|dendrite|neuron projection|perikaryon|cadherin binding|regulation of synaptic plasticity|synapse organization|regulation of canonical Wnt signaling pathway|dendritic spine morphogenesis|cell-cell adh…	rno04310	Wnt signaling pathway
Ctrl	2.02576	0.45171	3.59981	7.54139	2.91483	0.0371694	0.733538	Up	0.0308676	0.122165	0.102233	0.203854	0.0340598	0	0	0.0315554	117184	chymotrypsin-like	GO:0004252,GO:0005615,GO:0006508,GO:0008233,GO:0008236	serine-type endopeptidase activity|extracellular space|proteolysis|peptidase activity|serine-type peptidase activity	rno04972,rno04974	Pancreatic secretion|Protein digestion and absorption
Cx3cr1	15.8075	10.0563	21.5587	2.16334	1.11326	0.0235034	0.659025	Up	0.334376	0.38598	0.574229	0.347597	0.225473	0.364679	0.0972263	0.132932	171056	C-X3-C motif chemokine receptor 1	GO:0001774,GO:0002052,GO:0002250,GO:0002282,GO:0002881,GO:0002931,GO:0004896,GO:0004930,GO:0004950,GO:0005886,GO:0005887,GO:0006935,GO:0006955,GO:0007155,GO:0007200,GO:0007204,GO:0007420,GO:0007613,GO:0009897,GO:0009986,GO:0016493,GO:0016495,GO:0016525,GO:0019221,GO:0019722,GO:0019957,GO:0019960,GO:0021626,GO:0021795,GO:0030336,GO:0030595,GO:0031737,GO:0032680,GO:0032691,GO:0032809,GO:0035176,GO:…	microglial cell activation|positive regulation of neuroblast proliferation|adaptive immune response|microglial cell activation involved in immune response|negative regulation of chronic inflammatory response to non-antigenic stimulus|response to ischemia|cytokine receptor activity|G protein-coupled receptor activity|chemokine receptor activity|plasma membrane|integral component of plasma membrane…	rno04060,rno04061,rno04062	Cytokine-cytokine receptor interaction|Viral protein interaction with cytokine and cytokine receptor|Chemokine signaling pathway
Cxcl6	5.91201	10.0079	1.81607	0.181205	-2.4643	0.0438613	0.772884	Down	0.0158611	0.0313869	0	0.0698328	0.0700057	0.0172986	0.514692	0.0810728	60665	C-X-C motif chemokine ligand 6	GO:0001776,GO:0005615,GO:0006952,GO:0006954,GO:0007165,GO:0008009,GO:0010332,GO:0010976,GO:0030593,GO:0030901,GO:0031100,GO:0032496,GO:0032642,GO:0042119,GO:0045236,GO:0046427,GO:0061844,GO:0070098,GO:0070951,GO:0071222	leukocyte homeostasis|extracellular space|defense response|inflammatory response|signal transduction|chemokine activity|response to gamma radiation|positive regulation of neuron projection development|neutrophil chemotaxis|midbrain development|animal organ regeneration|response to lipopolysaccharide|regulation of chemokine production|neutrophil activation|CXCR chemokine receptor binding|positive …	rno04060,rno04061,rno04062,rno04657,rno04668,rno05133,rno05323	Cytokine-cytokine receptor interaction|Viral protein interaction with cytokine and cytokine receptor|Chemokine signaling pathway|IL-17 signaling pathway|TNF signaling pathway|Pertussis|Rheumatoid arthritis
Cxcr2	5.5017	8.4165	2.58691	0.304079	-1.71748	0.0201262	0.633351	Down	0.0747001	0.0369551	0.041234	0.0411108	0.329701	0.101837	0.117291	0.17182	29385	C-X-C motif chemokine receptor 2	GO:0002438,GO:0002690,GO:0004918,GO:0004930,GO:0004950,GO:0005654,GO:0005886,GO:0006935,GO:0006955,GO:0006968,GO:0007166,GO:0007186,GO:0007200,GO:0007204,GO:0008284,GO:0009897,GO:0009986,GO:0010666,GO:0015630,GO:0016020,GO:0016021,GO:0016493,GO:0016494,GO:0019722,GO:0019957,GO:0019959,GO:0030593,GO:0030901,GO:0031623,GO:0033030,GO:0038112,GO:0042119,GO:0042629,GO:0043066,GO:0043117,GO:0045766,GO:…	acute inflammatory response to antigenic stimulus|positive regulation of leukocyte chemotaxis|interleukin-8 receptor activity|G protein-coupled receptor activity|chemokine receptor activity|nucleoplasm|plasma membrane|chemotaxis|immune response|cellular defense response|cell surface receptor signaling pathway|G protein-coupled receptor signaling pathway|phospholipase C-activating G protein-couple…	rno04060,rno04061,rno04062,rno04072,rno04144,rno05163	Cytokine-cytokine receptor interaction|Viral protein interaction with cytokine and cytokine receptor|Chemokine signaling pathway|Phospholipase D signaling pathway|Endocytosis|Human cytomegalovirus infection
Cyp1a1	69.1821	16.822	121.542	7.23996	2.85598	1.31835e-05	0.0129163	Up	2.34026	0.508505	1.01318	0.58589	0.192405	0.300276	0.0288201	0.159493	24296	cytochrome P450, family 1, subfamily a, polypeptide 1	GO:0001666,GO:0001889,GO:0002933,GO:0003824,GO:0004497,GO:0005506,GO:0005515,GO:0005737,GO:0005739,GO:0005743,GO:0005789,GO:0006306,GO:0006631,GO:0006694,GO:0006778,GO:0007568,GO:0008202,GO:0008210,GO:0008283,GO:0008391,GO:0008395,GO:0009308,GO:0009404,GO:0009410,GO:0009611,GO:0009615,GO:0009624,GO:0009635,GO:0009636,GO:0009804,GO:0009812,GO:0010033,GO:0010041,GO:0014070,GO:0016491,GO:0016679,GO:…	response to hypoxia|liver development|lipid hydroxylation|catalytic activity|monooxygenase activity|iron ion binding|protein binding|cytoplasm|mitochondrion|mitochondrial inner membrane|endoplasmic reticulum membrane|DNA methylation|fatty acid metabolic process|steroid biosynthetic process|porphyrin-containing compound metabolic process|aging|steroid metabolic process|estrogen metabolic process|c…	rno00140,rno00380,rno00830,rno00980,rno04913,rno05204,rno05417	Steroid hormone biosynthesis|Tryptophan metabolism|Retinol metabolism|Metabolism of xenobiotics by cytochrome P450|Ovarian steroidogenesis|Chemical carcinogenesis|Lipid and atherosclerosis
Cyp2b2	4029.1	1707.4	6350.79	3.71976	1.89521	0.021181	0.636776	Up	97.9786	102.278	47.0342	77.1926	2.82681	50.1391	25.9721	12.9507	361523	cytochrome P450, family 2, subfamily b, polypeptide 2	GO:0005506,GO:0005737,GO:0005789,GO:0006082,GO:0006805,GO:0007568,GO:0008392,GO:0008395,GO:0010038,GO:0014070,GO:0016020,GO:0016491,GO:0016712,GO:0017144,GO:0018933,GO:0019373,GO:0020037,GO:0042738,GO:0043231,GO:0051592,GO:0070330	iron ion binding|cytoplasm|endoplasmic reticulum membrane|organic acid metabolic process|xenobiotic metabolic process|aging|arachidonic acid epoxygenase activity|steroid hydroxylase activity|response to metal ion|response to organic cyclic compound|membrane|oxidoreductase activity|oxidoreductase activity, acting on paired donors, with incorporation or reduction of molecular oxygen, reduced flavin…	rno00140,rno00590,rno00830,rno05204	Steroid hormone biosynthesis|Arachidonic acid metabolism|Retinol metabolism|Chemical carcinogenesis
Cyp4f37	12.2063	21.8043	2.60828	0.119317	-3.06713	0.0118889	0.521675	Down	0.0263237	0.0325566	0	0.00724354	0.00726148	0.0287093	0.427099	0.148006	691312		GO:0004497,GO:0005506,GO:0016021,GO:0016705,GO:0020037	monooxygenase activity|iron ion binding|integral component of membrane|oxidoreductase activity, acting on paired donors, with incorporation or reduction of molecular oxygen|heme binding
Dbp	252.024	348.876	155.173	0.44519	-1.16751	0.000324013	0.105815	Down	2.28212	2.56263	4.19905	2.5119	4.47666	10.4101	5.76357	6.72116	24309	D-box binding PAR bZIP transcription factor	GO:0000977,GO:0000978,GO:0000981,GO:0001228,GO:0001889,GO:0003700,GO:0005634,GO:0006357,GO:0007623,GO:0045944,GO:1990837	RNA polymerase II transcription regulatory region sequence-specific DNA binding|RNA polymerase II cis-regulatory region sequence-specific DNA binding|DNA-binding transcription factor activity, RNA polymerase II-specific|DNA-binding transcription activator activity, RNA polymerase II-specific|liver development|DNA-binding transcription factor activity|nucleus|regulation of transcription by RNA pol…			TF_bZIP
Dhcr7	5005.64	3193.23	6818.06	2.13514	1.09433	0.0381863	0.740351	Up	91.0855	111.293	26.657	19.547	51.4083	32.8108	23.5231	26.7586	64191	7-dehydrocholesterol reductase	GO:0001568,GO:0005640,GO:0005783,GO:0006695,GO:0009791,GO:0009918,GO:0016126,GO:0016132,GO:0016627,GO:0030154,GO:0030176,GO:0030324,GO:0035264,GO:0042127,GO:0043231,GO:0045540,GO:0047598,GO:0050661	blood vessel development|nuclear outer membrane|endoplasmic reticulum|cholesterol biosynthetic process|post-embryonic development|sterol delta7 reductase activity|sterol biosynthetic process|brassinosteroid biosynthetic process|oxidoreductase activity, acting on the CH-CH group of donors|cell differentiation|integral component of endoplasmic reticulum membrane|lung development|multicellular organ…	rno00100	Steroid biosynthesis
Dkk2	81.9021	130.81	32.9943	0.252405	-1.98619	0.00473905	0.370453	Down	0.231402	0.33159	0.502122	0.00878282	1.32069	1.58386	1.16101	0.530216	295445	dickkopf WNT signaling pathway inhibitor 2	GO:0005615,GO:0007275,GO:0030178,GO:0039706,GO:0048019,GO:0090090,GO:0090263,GO:2000272	extracellular space|multicellular organism development|negative regulation of Wnt signaling pathway|co-receptor binding|receptor antagonist activity|negative regulation of canonical Wnt signaling pathway|positive regulation of canonical Wnt signaling pathway|negative regulation of signaling receptor activity	rno04310,rno05010,rno05022	Wnt signaling pathway|Alzheimer disease|Pathways of neurodegeneration - multiple diseases
Dnah17	21.7477	29.2359	14.2595	0.486656	-1.03902	0.0348498	0.726738	Down	0.0307744	0.0190306	0.0127405	0.00987965	0.0608396	0.0377588	0.0469784	0.0222842	287845		GO:0005524,GO:0005874,GO:0005930,GO:0007018,GO:0008569,GO:0036126,GO:0036157,GO:0036158	ATP binding|microtubule|axoneme|microtubule-based movement|ATP-dependent microtubule motor activity, minus-end-directed|sperm flagellum|outer dynein arm|outer dynein arm assembly	rno05014,rno05016,rno05022	Amyotrophic lateral sclerosis|Huntington disease|Pathways of neurodegeneration - multiple diseases
Dnah3	2.06728	3.88529	0.249262	0.0804763	-3.63529	0.049255	0.783389	Down	0	0	0.00182693	0	0.00365196	0	0.0207869	0.00338343	117249				rno05014,rno05016,rno05022	Amyotrophic lateral sclerosis|Huntington disease|Pathways of neurodegeneration - multiple diseases
Dnah6	18.0732	26.0177	10.1287	0.391014	-1.35471	0.0298337	0.687666	Down	0.0057503	0.011379	0.0529022	0.0126586	0.0465298	0.039719	0.0722308	0.0607437	117250		GO:0005524,GO:0005858,GO:0005874,GO:0007018,GO:0008569,GO:0030286,GO:0045505,GO:0051959,GO:0060285	ATP binding|axonemal dynein complex|microtubule|microtubule-based movement|ATP-dependent microtubule motor activity, minus-end-directed|dynein complex|dynein intermediate chain binding|dynein light intermediate chain binding|cilium-dependent cell motility	rno05014,rno05016,rno05022	Amyotrophic lateral sclerosis|Huntington disease|Pathways of neurodegeneration - multiple diseases
Dusp26	10.8714	1.92868	19.8141	10.2935	3.36366	0.0022496	0.270036	Up	0.0295529	0.0292404	0.636209	0.56925	0.0163046	0.0322312	0.0154675	0.0604228	306527	dual specificity phosphatase 26	GO:0000122,GO:0002039,GO:0004647,GO:0004721,GO:0004725,GO:0005634,GO:0005654,GO:0005737,GO:0005794,GO:0006470,GO:0008138,GO:0035335,GO:0044387,GO:0045785,GO:0061629,GO:0070373,GO:0106306,GO:0106307,GO:1902310	negative regulation of transcription by RNA polymerase II|p53 binding|phosphoserine phosphatase activity|phosphoprotein phosphatase activity|protein tyrosine phosphatase activity|nucleus|nucleoplasm|cytoplasm|Golgi apparatus|protein dephosphorylation|protein tyrosine/serine/threonine phosphatase activity|peptidyl-tyrosine dephosphorylation|negative regulation of protein kinase activity by regulat…
Eda2r	23.2495	11.4478	35.0512	3.06016	1.61361	0.0119272	0.521675	Up	0.0420467	0.0554695	0.290119	0.134984	0.0386625	0.0191072	0.0586843	0.0608934	296872		GO:0005031,GO:0005886,GO:0005887,GO:0033209,GO:0038023,GO:0043123,GO:0046330,GO:0051092,GO:0072332	tumor necrosis factor-activated receptor activity|plasma membrane|integral component of plasma membrane|tumor necrosis factor-mediated signaling pathway|signaling receptor activity|positive regulation of I-kappaB kinase/NF-kappaB signaling|positive regulation of JNK cascade|positive regulation of NF-kappaB transcription factor activity|intrinsic apoptotic signaling pathway by p53 class mediator	rno04060,rno04064	Cytokine-cytokine receptor interaction|NF-kappa B signaling pathway
Elovl2	5998.51	8097.1	3899.93	0.481646	-1.05396	0.00217994	0.269213	Down	31.5369	26.9925	22.0634	13.278	71.483	71.8231	36.2885	37.1872	498728	ELOVL fatty acid elongase 2	GO:0000038,GO:0005783,GO:0006636,GO:0009922,GO:0016747,GO:0019367,GO:0030148,GO:0030176,GO:0034625,GO:0034626,GO:0042761,GO:0102336,GO:0102337,GO:0102338,GO:0102756	very long-chain fatty acid metabolic process|endoplasmic reticulum|unsaturated fatty acid biosynthetic process|fatty acid elongase activity|acyltransferase activity, transferring groups other than amino-acyl groups|fatty acid elongation, saturated fatty acid|sphingolipid biosynthetic process|integral component of endoplasmic reticulum membrane|fatty acid elongation, monounsaturated fatty acid|fat…	rno00062,rno01040	Fatty acid elongation|Biosynthesis of unsaturated fatty acids
Epha3	74.6166	100.914	48.3192	0.478937	-1.06209	0.0148237	0.571547	Down	0.178724	0.242713	0.135408	0.119575	0.201074	0.454816	0.275122	0.605438	29210	Eph receptor A3	GO:0001660,GO:0003197,GO:0004714,GO:0005003,GO:0005004,GO:0005005,GO:0005524,GO:0005654,GO:0005769,GO:0005829,GO:0005886,GO:0005887,GO:0007169,GO:0007275,GO:0007411,GO:0008045,GO:0010717,GO:0010976,GO:0010977,GO:0015629,GO:0016477,GO:0018108,GO:0019838,GO:0030334,GO:0031965,GO:0032496,GO:0032956,GO:0033674,GO:0034097,GO:0043005,GO:0043087,GO:0043235,GO:0045806,GO:0048013,GO:0051893,GO:0070507,GO:…	fever generation|endocardial cushion development|transmembrane receptor protein tyrosine kinase activity|ephrin receptor activity|GPI-linked ephrin receptor activity|transmembrane-ephrin receptor activity|ATP binding|nucleoplasm|early endosome|cytosol|plasma membrane|integral component of plasma membrane|transmembrane receptor protein tyrosine kinase signaling pathway|multicellular organism devel…	rno04360	Axon guidance
Epha7	3.2995	5.81791	0.781083	0.132454	-2.91643	0.0172914	0.600742	Down	0.00313668	0.00310351	0	0.00345251	0.0242274	0.0068419	0.00656677	0.044892	171287	Eph receptor A7	GO:0001934,GO:0004713,GO:0004714,GO:0005003,GO:0005004,GO:0005005,GO:0005515,GO:0005524,GO:0005886,GO:0005887,GO:0006915,GO:0007169,GO:0007275,GO:0007411,GO:0007420,GO:0008046,GO:0016310,GO:0018108,GO:0019838,GO:0022407,GO:0030425,GO:0031290,GO:0031594,GO:0031952,GO:0033674,GO:0043005,GO:0043025,GO:0043065,GO:0043235,GO:0043281,GO:0043525,GO:0045211,GO:0045499,GO:0046875,GO:0048013,GO:0048671,GO:…	positive regulation of protein phosphorylation|protein tyrosine kinase activity|transmembrane receptor protein tyrosine kinase activity|ephrin receptor activity|GPI-linked ephrin receptor activity|transmembrane-ephrin receptor activity|protein binding|ATP binding|plasma membrane|integral component of plasma membrane|apoptotic process|transmembrane receptor protein tyrosine kinase signaling pathwa…	rno04360	Axon guidance
Epm2a	20.4334	28.3651	12.5017	0.442174	-1.17731	0.0135077	0.55761	Down	0.0241494	0.0657086	0.139968	0.0863881	0.179866	0.19095	0.132714	0.253046	114005	EPM2A glucan phosphatase, laforin	GO:0000045,GO:0001558,GO:0001932,GO:0004373,GO:0004721,GO:0004722,GO:0004725,GO:0005634,GO:0005654,GO:0005737,GO:0005829,GO:0005844,GO:0005886,GO:0005977,GO:0005978,GO:0006470,GO:0006816,GO:0006914,GO:0007005,GO:0007399,GO:0008138,GO:0010468,GO:0010629,GO:0010923,GO:0014009,GO:0015813,GO:0016055,GO:0016239,GO:0016311,GO:0016791,GO:0019203,GO:0030246,GO:0030247,GO:0030425,GO:0031396,GO:0032007,GO:…	autophagosome assembly|regulation of cell growth|regulation of protein phosphorylation|glycogen (starch) synthase activity|phosphoprotein phosphatase activity|protein serine/threonine phosphatase activity|protein tyrosine phosphatase activity|nucleus|nucleoplasm|cytoplasm|cytosol|polysome|plasma membrane|glycogen metabolic process|glycogen biosynthetic process|protein dephosphorylation|calcium io…
Erc2	15.161	23.5458	6.77629	0.28748	-1.79847	0.0326631	0.709553	Down	0.0532232	0	0.00734473	0.0292911	0.0587273	0.130605	0.0557124	0.0952159	259269	ELKS/RAB6-interacting/CAST family member 2	GO:0005515,GO:0005737,GO:0005783,GO:0005798,GO:0007274,GO:0007416,GO:0014069,GO:0016020,GO:0016082,GO:0030165,GO:0030426,GO:0032991,GO:0042734,GO:0043025,GO:0043195,GO:0044877,GO:0045202,GO:0048167,GO:0048786,GO:0048788,GO:0048790,GO:0050808,GO:0098831,GO:0098882,GO:0098978,GO:0098982	protein binding|cytoplasm|endoplasmic reticulum|Golgi-associated vesicle|neuromuscular synaptic transmission|synapse assembly|postsynaptic density|membrane|synaptic vesicle priming|PDZ domain binding|growth cone|protein-containing complex|presynaptic membrane|neuronal cell body|terminal bouton|protein-containing complex binding|synapse|regulation of synaptic plasticity|presynaptic active zone|cyt…
Esm1	74.2137	106.887	41.5407	0.388662	-1.36341	0.0348633	0.726738	Down	0.330794	0.958511	0.404321	0.260073	2.47681	2.30637	0.432832	0.471015	64536	endothelial cell-specific molecule 1	GO:0001525,GO:0002040,GO:0005171,GO:0005178,GO:0005520,GO:0005576,GO:0008284,GO:1902204	angiogenesis|sprouting angiogenesis|hepatocyte growth factor receptor binding|integrin binding|insulin-like growth factor binding|extracellular region|positive regulation of cell population proliferation|positive regulation of hepatocyte growth factor receptor signaling pathway
Evc2	104.945	153.07	56.8199	0.371259	-1.4295	0.0488626	0.782057	Down	0.393818	0.426763	0.150099	0.0722451	0.858743	1.72826	0.157042	0.393007	289711	EvC ciliary complex subunit 2	GO:0005634,GO:0005737,GO:0005856,GO:0005929,GO:0007224,GO:0016021,GO:0060170,GO:0098797	nucleus|cytoplasm|cytoskeleton|cilium|smoothened signaling pathway|integral component of membrane|ciliary membrane|plasma membrane protein complex	rno04340	Hedgehog signaling pathway
Fasn	5686.19	2116.58	9255.81	4.373	2.12862	0.0322207	0.705687	Up	49.0841	40.4207	2.38047	3.8122	9.99574	7.13727	3.06682	5.51898	50671	fatty acid synthase	GO:0002068,GO:0004312,GO:0004313,GO:0004314,GO:0004315,GO:0004316,GO:0004317,GO:0004320,GO:0005515,GO:0005737,GO:0005794,GO:0005829,GO:0005886,GO:0006084,GO:0006633,GO:0008610,GO:0008611,GO:0008659,GO:0008693,GO:0009888,GO:0016295,GO:0016296,GO:0030223,GO:0030224,GO:0030879,GO:0031177,GO:0042470,GO:0042587,GO:0042802,GO:0047117,GO:0047451,GO:0071353,GO:0090557,GO:0102131,GO:0102132	glandular epithelial cell development|fatty acid synthase activity|[acyl-carrier-protein] S-acetyltransferase activity|[acyl-carrier-protein] S-malonyltransferase activity|3-oxoacyl-[acyl-carrier-protein] synthase activity|3-oxoacyl-[acyl-carrier-protein] reductase (NADPH) activity|3-hydroxypalmitoyl-[acyl-carrier-protein] dehydratase activity|oleoyl-[acyl-carrier-protein] hydrolase activity|prot…	rno00061,rno04152,rno04910	Fatty acid biosynthesis|AMPK signaling pathway|Insulin signaling pathway
Fbxo39	3.86054	0.998197	6.72288	6.90296	2.78721	0.00874872	0.465167	Up	0.114516	0.022661	0.0632121	0.113442	0.0126359	0.0249788	0.0119872	0	303287	F-box protein 39	GO:0019005,GO:0031146	SCF ubiquitin ligase complex|SCF-dependent proteasomal ubiquitin-dependent protein catabolic process
Fgf21	489.776	702.563	276.988	0.394204	-1.34299	0.0132451	0.54986	Down	13.2001	5.51963	15.7872	10.2051	80.0653	25.0652	13.5296	10.5223	170580	fibroblast growth factor 21	GO:0001934,GO:0005104,GO:0005615,GO:0005737,GO:0008083,GO:0008284,GO:0008543,GO:0009887,GO:0010628,GO:0010898,GO:0014823,GO:0030154,GO:0030334,GO:0030968,GO:0031667,GO:0035690,GO:0046326,GO:0070374,GO:0071333,GO:0071377,GO:0071404,GO:0072577,GO:0090080,GO:0120162,GO:1901215,GO:1904640,GO:2000352	positive regulation of protein phosphorylation|fibroblast growth factor receptor binding|extracellular space|cytoplasm|growth factor activity|positive regulation of cell population proliferation|fibroblast growth factor receptor signaling pathway|animal organ morphogenesis|positive regulation of gene expression|positive regulation of triglyceride catabolic process|response to activity|cell differ…	rno04010,rno04014,rno04015,rno04020,rno04151,rno04714,rno04810,rno05200,rno05218,rno05224,rno05226	MAPK signaling pathway|Ras signaling pathway|Rap1 signaling pathway|Calcium signaling pathway|PI3K-Akt signaling pathway|Thermogenesis|Regulation of actin cytoskeleton|Pathways in cancer|Melanoma|Breast cancer|Gastric cancer
Fhit	95.5913	130.228	60.9549	0.46853	-1.09379	0.00183865	0.24343	Down	0.321633	0.44242	0.519628	0.682132	0.614574	1.2149	1.08393	1.5237	60398	fragile histidine triad diadenosine triphosphatase	GO:0000166,GO:0001650,GO:0005634,GO:0005737,GO:0005829,GO:0005886,GO:0006163,GO:0006260,GO:0015964,GO:0016151,GO:0031625,GO:0032435,GO:0042802,GO:0047710,GO:0072332	nucleotide binding|fibrillar center|nucleus|cytoplasm|cytosol|plasma membrane|purine nucleotide metabolic process|DNA replication|diadenosine triphosphate catabolic process|nickel cation binding|ubiquitin protein ligase binding|negative regulation of proteasomal ubiquitin-dependent protein catabolic process|identical protein binding|bis(5'-adenosyl)-triphosphatase activity|intrinsic apoptotic sig…	rno00230,rno05222,rno05223	Purine metabolism|Small cell lung cancer|Non-small cell lung cancer
Fmo6	19.1012	37.9392	0.263107	0.00689545	-7.18014	0.0339254	0.719018	Down	0.00438845	0	0	0	0	0.684421	0	0	304922		GO:0004497,GO:0004499,GO:0005789,GO:0016021,GO:0050660,GO:0050661	monooxygenase activity|N,N-dimethylaniline monooxygenase activity|endoplasmic reticulum membrane|integral component of membrane|flavin adenine dinucleotide binding|NADP binding	rno00982	Drug metabolism - cytochrome P450
Gadl1	82.0089	120.951	43.0667	0.356516	-1.48796	0.00878078	0.465167	Down	0.179798	0.213476	0.345949	0.16963	0.589508	1.46789	0.172075	0.467388	367181				rno00410,rno00430,rno00770	beta-Alanine metabolism|Taurine and hypotaurine metabolism|Pantothenate and CoA biosynthesis
Galr3	23.4986	9.54634	37.4509	3.91346	1.96845	0.00108655	0.179414	Up	0.409	0.287189	0.0801104	0.196047	0.0800688	0.0719462	0.0276212	0.101156	29235	galanin receptor 3	GO:0004966,GO:0005886,GO:0005887,GO:0005929,GO:0007187,GO:0007188,GO:0007194,GO:0007218,GO:0008528,GO:0016021,GO:0017046,GO:0045944,GO:0090663,GO:0097730	galanin receptor activity|plasma membrane|integral component of plasma membrane|cilium|G protein-coupled receptor signaling pathway, coupled to cyclic nucleotide second messenger|adenylate cyclase-modulating G protein-coupled receptor signaling pathway|negative regulation of adenylate cyclase activity|neuropeptide signaling pathway|G protein-coupled peptide receptor activity|integral component of…	rno04080	Neuroactive ligand-receptor interaction
Gck	745.47	316.966	1173.97	3.70348	1.88888	0.0176453	0.604991	Up	7.70812	3.90993	0.571658	9.15418	1.43843	0.782708	1.46918	2.70246	24385	glucokinase	GO:0000287,GO:0001678,GO:0004340,GO:0004396,GO:0005515,GO:0005524,GO:0005536,GO:0005634,GO:0005654,GO:0005737,GO:0005739,GO:0005829,GO:0005884,GO:0005938,GO:0005978,GO:0006002,GO:0006003,GO:0006006,GO:0006013,GO:0006096,GO:0006739,GO:0007204,GO:0008865,GO:0009749,GO:0019158,GO:0019903,GO:0019932,GO:0030141,GO:0032024,GO:0032811,GO:0032869,GO:0042149,GO:0042327,GO:0042593,GO:0043266,GO:0043531,GO:…	magnesium ion binding|cellular glucose homeostasis|glucokinase activity|hexokinase activity|protein binding|ATP binding|glucose binding|nucleus|nucleoplasm|cytoplasm|mitochondrion|cytosol|actin filament|cell cortex|glycogen biosynthetic process|fructose 6-phosphate metabolic process|fructose 2,6-bisphosphate metabolic process|glucose metabolic process|mannose metabolic process|glycolytic process|…	rno00010,rno00052,rno00500,rno00520,rno00524,rno04910,rno04911,rno04917,rno04922,rno04930,rno04950,rno05230	Glycolysis / Gluconeogenesis|Galactose metabolism|Starch and sucrose metabolism|Amino sugar and nucleotide sugar metabolism|Neomycin, kanamycin and gentamicin biosynthesis|Insulin signaling pathway|Insulin secretion|Prolactin signaling pathway|Glucagon signaling pathway|Type II diabetes mellitus|Maturity onset diabetes of the young|Central carbon metabolism in cancer
Gdnf	322.905	446.471	199.339	0.446462	-1.16339	0.000438649	0.109689	Down	0.527928	0.743175	0.890825	1.36531	3.44779	2.20947	1.73424	1.24173	25453	glial cell derived neurotrophic factor	GO:0001656,GO:0001657,GO:0001658,GO:0001755,GO:0001759,GO:0001941,GO:0003337,GO:0005576,GO:0005615,GO:0005794,GO:0007165,GO:0007399,GO:0007422,GO:0008083,GO:0008283,GO:0008284,GO:0008584,GO:0009611,GO:0010468,GO:0021516,GO:0021784,GO:0030116,GO:0030182,GO:0030432,GO:0030901,GO:0030971,GO:0031175,GO:0032770,GO:0042803,GO:0043235,GO:0043524,GO:0045597,GO:0045944,GO:0048018,GO:0048255,GO:0048484,GO:…	metanephros development|ureteric bud development|branching involved in ureteric bud morphogenesis|neural crest cell migration|organ induction|postsynaptic membrane organization|mesenchymal to epithelial transition involved in metanephros morphogenesis|extracellular region|extracellular space|Golgi apparatus|signal transduction|nervous system development|peripheral nervous system development|growt…	rno04020	Calcium signaling pathway
Gfra2	6.56281	9.78269	3.34293	0.341356	-1.55065	0.0256763	0.675604	Down	0.0434305	0.00716189	0.0399557	0.00796726	0.103831	0.0710498	0.0606157	0.0813968	25136	GDNF family receptor alpha 2	GO:0007169,GO:0007399,GO:0009897,GO:0016167,GO:0031225,GO:0031953,GO:0033139,GO:0033141,GO:0035860,GO:0038023,GO:0043235	transmembrane receptor protein tyrosine kinase signaling pathway|nervous system development|external side of plasma membrane|glial cell-derived neurotrophic factor receptor activity|anchored component of membrane|negative regulation of protein autophosphorylation|regulation of peptidyl-serine phosphorylation of STAT protein|positive regulation of peptidyl-serine phosphorylation of STAT protein|gl…
Glb1l2	19.7081	30.1375	9.27863	0.307914	-1.6994	0.000243571	0.0942337	Down	0.0707657	0.0583479	0.0651038	0.0259637	0.156168	0.135063	0.27161	0.217027	503194	galactosidase, beta 1-like 2	GO:0004565,GO:0005773,GO:0005975	beta-galactosidase activity|vacuole|carbohydrate metabolic process
Gpx2	29.7575	48.8638	10.6513	0.217313	-2.20216	0.00862272	0.460798	Down	0.536546	0.168914	0.161548	0.161065	4.11733	0.159592	0.791403	0.648229	29326	glutathione peroxidase 2	GO:0001659,GO:0002862,GO:0004601,GO:0004602,GO:0005737,GO:0006979,GO:0009609,GO:0051702,GO:0098869	temperature homeostasis|negative regulation of inflammatory response to antigenic stimulus|peroxidase activity|glutathione peroxidase activity|cytoplasm|response to oxidative stress|response to symbiotic bacterium|biological process involved in interaction with symbiont|cellular oxidant detoxification	rno00480,rno00590,rno04918,rno05014,rno05016,rno05022	Glutathione metabolism|Arachidonic acid metabolism|Thyroid hormone synthesis|Amyotrophic lateral sclerosis|Huntington disease|Pathways of neurodegeneration - multiple diseases
Grem1	6.8382	10.5873	3.08907	0.291816	-1.77687	0.0206841	0.634382	Down	0.0323344	0.0063985	0.0285575	0.0142361	0.042814	0.0352648	0.115079	0.105776	50566	gremlin 1, DAN family BMP antagonist	GO:0000902,GO:0001525,GO:0002042,GO:0002092,GO:0002689,GO:0003257,GO:0003337,GO:0005125,GO:0005515,GO:0005615,GO:0006915,GO:0007165,GO:0007171,GO:0007267,GO:0008284,GO:0009887,GO:0009954,GO:0009986,GO:0010717,GO:0030199,GO:0030297,GO:0030308,GO:0030326,GO:0030502,GO:0030514,GO:0032331,GO:0032872,GO:0033689,GO:0036122,GO:0038098,GO:0042803,GO:0043066,GO:0043184,GO:0043542,GO:0045668,GO:0045766,GO:…	cell morphogenesis|angiogenesis|cell migration involved in sprouting angiogenesis|positive regulation of receptor internalization|negative regulation of leukocyte chemotaxis|positive regulation of transcription from RNA polymerase II promoter involved in myocardial precursor cell differentiation|mesenchymal to epithelial transition involved in metanephros morphogenesis|cytokine activity|protein b…	rno04350	TGF-beta signaling pathway
Grin2d	12.1291	16.3137	7.94448	0.487878	-1.03541	0.0361995	0.733538	Down	0.0166604	0.0206053	0.0459822	0.0550137	0.0781291	0.0545107	0.0915577	0.0766421	24412	glutamate ionotropic receptor NMDA type subunit 2D	GO:0001964,GO:0004970,GO:0004972,GO:0005261,GO:0005515,GO:0005789,GO:0005886,GO:0005887,GO:0008328,GO:0008344,GO:0015276,GO:0016595,GO:0017146,GO:0019722,GO:0022843,GO:0022849,GO:0035235,GO:0035249,GO:0038023,GO:0042165,GO:0045202,GO:0045211,GO:0050966,GO:0051930,GO:0060079,GO:0060291,GO:0097553,GO:0098686,GO:0098839,GO:0098978,GO:0099061,GO:1904315	startle response|ionotropic glutamate receptor activity|NMDA glutamate receptor activity|cation channel activity|protein binding|endoplasmic reticulum membrane|plasma membrane|integral component of plasma membrane|ionotropic glutamate receptor complex|adult locomotory behavior|ligand-gated ion channel activity|glutamate binding|NMDA selective glutamate receptor complex|calcium-mediated signaling|…	rno04020,rno04024,rno04080,rno04713,rno04720,rno04724,rno05010,rno05014,rno05017,rno05020,rno05022,rno05030,rno05031,rno05033,rno05034	Calcium signaling pathway|cAMP signaling pathway|Neuroactive ligand-receptor interaction|Circadian entrainment|Long-term potentiation|Glutamatergic synapse|Alzheimer disease|Amyotrophic lateral sclerosis|Spinocerebellar ataxia|Prion disease|Pathways of neurodegeneration - multiple diseases|Cocaine addiction|Amphetamine addiction|Nicotine addiction|Alcoholism
Gstt3	7126.31	3518.88	10733.7	3.0504	1.609	4.08614e-05	0.030025	Up	104.257	155.542	126.253	134.642	21.5459	56.8202	27.8622	76.3015	499422	glutathione S-transferase, theta 3	GO:0004364,GO:0005737,GO:0006749	glutathione transferase activity|cytoplasm|glutathione metabolic process	rno00480,rno00980,rno00982,rno00983,rno01524,rno05200,rno05204,rno05225,rno05418	Glutathione metabolism|Metabolism of xenobiotics by cytochrome P450|Drug metabolism - cytochrome P450|Drug metabolism - other enzymes|Platinum drug resistance|Pathways in cancer|Chemical carcinogenesis|Hepatocellular carcinoma|Fluid shear stress and atherosclerosis
Gzmc	14.7052	8.21637	21.1941	2.58465	1.36997	0.00175081	0.236054	Up	0.707826	0.588287	0.46886	0.654441	0.187446	0.247032	0.237098	0.347327	171290	granzyme C	GO:0004252,GO:0005737,GO:0006508,GO:0043231	serine-type endopeptidase activity|cytoplasm|proteolysis|intracellular membrane-bounded organelle
Hes6	1729.63	1011.57	2447.68	2.41976	1.27486	0.00958965	0.478351	Up	60.0684	71.4909	16.469	17.1998	19.8937	24.0934	16.3573	16.6638	316626	hes family bHLH transcription factor 6	GO:0000122,GO:0000977,GO:0000978,GO:0000981,GO:0001227,GO:0003700,GO:0005634,GO:0005667,GO:0006357,GO:0007399,GO:0009952,GO:0030154,GO:0043433,GO:0046983,GO:0050767,GO:0061629,GO:1990837	negative regulation of transcription by RNA polymerase II|RNA polymerase II transcription regulatory region sequence-specific DNA binding|RNA polymerase II cis-regulatory region sequence-specific DNA binding|DNA-binding transcription factor activity, RNA polymerase II-specific|DNA-binding transcription repressor activity, RNA polymerase II-specific|DNA-binding transcription factor activity|nucleu…	rno05165	Human papillomavirus infection	bHLH
Hjurp	7.22599	3.87981	10.5722	2.73946	1.45389	0.0177828	0.604991	Up	0.0585648	0.0637401	0.0581894	0.0709078	0.0258485	0.0383234	0.00613039	0.0299349	316602	Holliday junction recognition protein	GO:0000775,GO:0000776,GO:0003677,GO:0005634,GO:0005654,GO:0005730,GO:0005739,GO:0007059,GO:0034080,GO:0042393,GO:0042802,GO:0043254,GO:0051101	chromosome, centromeric region|kinetochore|DNA binding|nucleus|nucleoplasm|nucleolus|mitochondrion|chromosome segregation|CENP-A containing nucleosome assembly|histone binding|identical protein binding|regulation of protein-containing complex assembly|regulation of DNA binding
Hmgcs1	19214.6	11984.4	26444.8	2.20661	1.14183	0.0278616	0.675604	Up	255.107	259.63	70.6163	44.6516	79.2259	84.8138	72.9129	86.0472	29637	3-hydroxy-3-methylglutaryl-CoA synthase 1	GO:0001889,GO:0004421,GO:0005829,GO:0006084,GO:0006695,GO:0007420,GO:0008584,GO:0009645,GO:0009725,GO:0010033,GO:0010142,GO:0014070,GO:0014074,GO:0016853,GO:0033197,GO:0034698,GO:0036094,GO:0042493,GO:0042803,GO:0043177,GO:0046690,GO:0070723,GO:0071372,GO:0071397,GO:0071404,GO:0071407	liver development|hydroxymethylglutaryl-CoA synthase activity|cytosol|acetyl-CoA metabolic process|cholesterol biosynthetic process|brain development|male gonad development|response to low light intensity stimulus|response to hormone|response to organic substance|farnesyl diphosphate biosynthetic process, mevalonate pathway|response to organic cyclic compound|response to purine-containing compoun…	rno00072,rno00280,rno00650,rno00900,rno03320	Synthesis and degradation of ketone bodies|Valine, leucine and isoleucine degradation|Butanoate metabolism|Terpenoid backbone biosynthesis|PPAR signaling pathway
Hoxa3	13.2666	18.7897	7.74353	0.413374	-1.27448	0.00967134	0.480169	Down	0.0277017	0.0657811	0.0305824	0.0487856	0.0855862	0.126891	0.139187	0.101948	103690130	homeobox A3	GO:0000978,GO:0000981,GO:0001525,GO:0001974,GO:0003700,GO:0005634,GO:0005654,GO:0006357,GO:0008284,GO:0009887,GO:0009952,GO:0010159,GO:0010467,GO:0021615,GO:0030878,GO:0048538,GO:0048645,GO:0048704,GO:0048706,GO:0051216,GO:0060017,GO:0071837	RNA polymerase II cis-regulatory region sequence-specific DNA binding|DNA-binding transcription factor activity, RNA polymerase II-specific|angiogenesis|blood vessel remodeling|DNA-binding transcription factor activity|nucleus|nucleoplasm|regulation of transcription by RNA polymerase II|positive regulation of cell population proliferation|animal organ morphogenesis|anterior/posterior pattern spec…
Hpdl	2.67443	0.716068	4.63279	6.43998	2.68706	0.0199686	0.631446	Up	0.0766408	0.0454983	0.0846106	0.0843577	0.0169133	0	0.0320901	0	313521	4-hydroxyphenylpyruvate dioxygenase-like	GO:0003868,GO:0009072,GO:0046872	4-hydroxyphenylpyruvate dioxygenase activity|aromatic amino acid family metabolic process|metal ion binding
Hs3st3a1	13.7619	20.0954	7.42838	0.371251	-1.42953	0.0237691	0.659025	Down	0.0124679	0.012336	0.0252347	0.0137233	0.0229287	0.0317282	0.0957073	0.0297399	363618	heparan sulfate-glucosamine 3-sulfotransferase 3A1	GO:0005794,GO:0008467	Golgi apparatus|[heparan sulfate]-glucosamine 3-sulfotransferase 1 activity	rno00534	Glycosaminoglycan biosynthesis - heparan sulfate / heparin
Hsh2d	18.2771	11.7122	24.842	2.13811	1.09633	0.0114908	0.514842	Up	0.0611658	0.116715	0.168816	0.100987	0.0482081	0.076239	0.0457332	0.053596	100360518	hematopoietic SH2 domain containing	GO:0002903,GO:0005739,GO:0005829,GO:0007165,GO:0030674,GO:0042110,GO:0051902	negative regulation of B cell apoptotic process|mitochondrion|cytosol|signal transduction|protein-macromolecule adaptor activity|T cell activation|negative regulation of mitochondrial depolarization
Igf2	31.9128	46.7415	17.084	0.364443	-1.45623	0.00121431	0.184106	Down	0.0520402	0.0652206	0.0268108	0.0954668	0.218203	0.143783	0.101685	0.262452	24483	insulin-like growth factor 2	GO:0000122,GO:0001649,GO:0001701,GO:0001892,GO:0001934,GO:0005158,GO:0005159,GO:0005178,GO:0005179,GO:0005515,GO:0005615,GO:0006006,GO:0007565,GO:0007613,GO:0008083,GO:0008284,GO:0009314,GO:0009887,GO:0014070,GO:0016021,GO:0031017,GO:0031056,GO:0031667,GO:0032355,GO:0035094,GO:0038028,GO:0040018,GO:0042060,GO:0042104,GO:0042493,GO:0043085,GO:0043410,GO:0043536,GO:0043539,GO:0045471,GO:0045725,GO:…	negative regulation of transcription by RNA polymerase II|osteoblast differentiation|in utero embryonic development|embryonic placenta development|positive regulation of protein phosphorylation|insulin receptor binding|insulin-like growth factor receptor binding|integrin binding|hormone activity|protein binding|extracellular space|glucose metabolic process|female pregnancy|memory|growth factor ac…	rno04010,rno04014,rno04151,rno05200,rno05205,rno05225	MAPK signaling pathway|Ras signaling pathway|PI3K-Akt signaling pathway|Pathways in cancer|Proteoglycans in cancer|Hepatocellular carcinoma
Izumo4	22.3913	14.1646	30.618	2.16196	1.11234	0.00469663	0.369684	Up	0.40777	0.567831	0.550213	0.349089	0.333289	0.214127	0.284561	0.123513	362832
Kcne4	7.31708	11.0502	3.584	0.326886	-1.61314	0.0223958	0.650225	Down	0.0367373	0.0363488	0.101394	0.101091	0.141878	0.220367	0.384555	0.131445	367302	potassium voltage-gated channel subfamily E regulatory subunit 4	GO:0005251,GO:0015459,GO:0016021,GO:0016324,GO:0044325,GO:0060307,GO:0086005,GO:0086011,GO:0086091,GO:0097623,GO:0098915,GO:1902260,GO:1902282	delayed rectifier potassium channel activity|potassium channel regulator activity|integral component of membrane|apical plasma membrane|ion channel binding|regulation of ventricular cardiac muscle cell membrane repolarization|ventricular cardiac muscle cell action potential|membrane repolarization during action potential|regulation of heart rate by cardiac conduction|potassium ion export across p…
Kcnj15	42.1093	65.9702	18.2484	0.276412	-1.85511	0.00123176	0.184106	Down	0.0364384	0.0901328	0.0764324	0.0681825	0.205054	0.0794814	0.209784	0.573655	170847	potassium inwardly-rectifying channel, subfamily J, member 15	GO:0005242,GO:0005267,GO:0005886,GO:0006813,GO:0016021,GO:0034765,GO:1990573	inward rectifier potassium channel activity|potassium channel activity|plasma membrane|potassium ion transport|integral component of membrane|regulation of ion transmembrane transport|potassium ion import across plasma membrane	rno04971	Gastric acid secretion
Kcnk2	22.0063	35.9716	8.04105	0.222878	-2.16567	0.00514429	0.379372	Down	0.120452	0	0.0443258	0.0515588	0.413492	0.131368	0.140095	0.410451	170899	potassium two pore domain channel subfamily K member 2	GO:0003231,GO:0005249,GO:0005515,GO:0005634,GO:0005783,GO:0005789,GO:0005886,GO:0005887,GO:0006813,GO:0007186,GO:0007613,GO:0008076,GO:0009612,GO:0009986,GO:0010942,GO:0015271,GO:0016324,GO:0019870,GO:0022841,GO:0030322,GO:0030424,GO:0042391,GO:0043005,GO:0043025,GO:0043679,GO:0044305,GO:0048678,GO:0060044,GO:0071456,GO:0071805,GO:0090102,GO:0097449,GO:1900039,GO:2000279	cardiac ventricle development|voltage-gated potassium channel activity|protein binding|nucleus|endoplasmic reticulum|endoplasmic reticulum membrane|plasma membrane|integral component of plasma membrane|potassium ion transport|G protein-coupled receptor signaling pathway|memory|voltage-gated potassium channel complex|response to mechanical stimulus|cell surface|positive regulation of cell death|ou…	rno04927,rno04934,rno04971	Cortisol synthesis and secretion|Cushing syndrome|Gastric acid secretion
Kctd8	2.89424	5.01761	0.770876	0.153605	-2.70271	0.0329961	0.710371	Down	0.00867336	0	0.0095753	0.00954668	0.0191407	0.00945941	0.0726321	0.0886662	364148	potassium channel tetramerization domain containing 8	GO:0008277,GO:0043235	regulation of G protein-coupled receptor signaling pathway|receptor complex
Kel	9.88169	15.8737	3.88965	0.244965	-2.02935	0.0059251	0.403126	Down	0.0190948	0.0141697	0.00527013	0.0367806	0.10008	0.145777	0.0299819	0.0585609	297025	Kell metallo-endopeptidase (Kell blood group)	GO:0004222,GO:0005654,GO:0005886,GO:0006874,GO:0008237,GO:0008361,GO:0010961,GO:0016020,GO:0016021,GO:0016485,GO:0031133,GO:0042552,GO:0046872,GO:0048741,GO:1901380	metalloendopeptidase activity|nucleoplasm|plasma membrane|cellular calcium ion homeostasis|metallopeptidase activity|regulation of cell size|cellular magnesium ion homeostasis|membrane|integral component of membrane|protein processing|regulation of axon diameter|myelination|metal ion binding|skeletal muscle fiber development|negative regulation of potassium ion transmembrane transport
Kif20a	16.5637	9.91806	23.2093	2.34639	1.23044	0.00792816	0.452757	Up	0.109627	0.275342	0.148956	0.259895	0.0837445	0.101168	0.0794453	0.103449	361308	kinesin family member 20A	GO:0000281,GO:0000775,GO:0001550,GO:0001578,GO:0003777,GO:0005524,GO:0005634,GO:0005654,GO:0005794,GO:0005819,GO:0005871,GO:0005874,GO:0007018,GO:0008017,GO:0016887,GO:0019901,GO:0030496,GO:0032154,GO:0032465,GO:0040016,GO:0040038,GO:0045171,GO:0051225,GO:0061952,GO:1903537,GO:1990939	mitotic cytokinesis|chromosome, centromeric region|ovarian cumulus expansion|microtubule bundle formation|microtubule motor activity|ATP binding|nucleus|nucleoplasm|Golgi apparatus|spindle|kinesin complex|microtubule|microtubule-based movement|microtubule binding|ATPase|protein kinase binding|midbody|cleavage furrow|regulation of cytokinesis|embryonic cleavage|polar body extrusion after meiotic d…
LOC100360841	8.19072	5.02747	11.354	2.2521	1.17127	0.0301571	0.688181	Up	0.875261	0.494861	0.690199	0.825764	0.34492	0.272738	0.327213	0.447382	100360841		GO:0003735,GO:0006412,GO:0019843,GO:0022626,GO:0045202,GO:0046872,GO:0097371,GO:1901798,GO:1990948	structural constituent of ribosome|translation|rRNA binding|cytosolic ribosome|synapse|metal ion binding|MDM2/MDM4 family protein binding|positive regulation of signal transduction by p53 class mediator|ubiquitin ligase inhibitor activity	rno03010,rno05171	Ribosome|Coronavirus disease - COVID-19
LOC100362987	3.68275	1.214	6.1515	5.11157	2.35377	0.0125578	0.531844	Up	0.0431201	0.0319981	0.0952082	0.106789	0.0118948	0.011757	0.0225684	0.0110202	100362987		GO:0000028,GO:0003723,GO:0003735,GO:0006412,GO:0022627	ribosomal small subunit assembly|RNA binding|structural constituent of ribosome|translation|cytosolic small ribosomal subunit	rno03010,rno05171	Ribosome|Coronavirus disease - COVID-19
LOC100911055	9.59009	5.45541	13.7248	2.50201	1.32309	0.0472772	0.779579	Up	0.269759	0.10009	0.111679	0.463939	0.167432	0.0919395	0.0705939	0.086178	100911055
LOC102550225	7.85884	12.3616	3.35611	0.270705	-1.88521	0.0167858	0.598749	Down	0.0212256	0.052503	0.0234329	0.0467257	0.0936828	0.104172	0.0555459	0.325479	102550225
LOC108348241	5.85418	2.70589	9.00247	3.37237	1.75376	0.0158689	0.584186	Up	0.0822602	0.0542603	0.100905	0.100603	0.0100852	0.0199367	0.057405	0.0186873	108348241
LOC108350501	10.9582	5.7486	16.1678	2.86373	1.51789	0.0109367	0.510215	Up	0.660385	0.784083	1.38521	1.59913	0.218604	0.792257	0.345635	0.27004	108350501		GO:0002181,GO:0005791,GO:0008270,GO:0042788	cytoplasmic translation|rough endoplasmic reticulum|zinc ion binding|polysomal ribosome	rno03010,rno05171	Ribosome|Coronavirus disease - COVID-19
LOC108351058	13.5628	8.31773	18.8079	2.28146	1.18996	0.0108963	0.510215	Up	0.731097	1.44673	0.993383	1.11422	0.434379	0.736019	0.41208	0.459931	108351058
LOC299190	14.7061	26.5638	2.84839	0.10712	-3.2227	0.00664437	0.426089	Down	0	0.278218	0	0.371405	3.22682	2.88274	0.529817	0.114983	299190				rno03010,rno05171	Ribosome|Coronavirus disease - COVID-19
LOC497796	10.7764	17.677	3.8758	0.219234	-2.18945	0.0168799	0.600234	Down	0.0593551	0.0587275	0.0436849	0.15244	0.720427	0.712077	0.0828415	0.0606776	497796	hypothetical protein LOC497796	GO:0016021	integral component of membrane
LOC498222	11.584	7.6788	15.4891	2.01447	1.0104	0.0287933	0.676249	Up	0.124977	0.0706603	0.0919821	0.0851567	0.0591006	0.051925	0.0373777	0.054755	498222	similar to specifically androgen-regulated protein	GO:0005737,GO:0005829,GO:0005886	cytoplasm|cytosol|plasma membrane
LOC680920	5.14019	2.5262	7.75419	2.99656	1.58331	0.045934	0.779579	Up	0.106132	0.0381855	0.0639104	0.095579	0.0638772	0.0105228	0.0100996	0.0295901	680920		GO:0016021	integral component of membrane
LOC689303	41.0629	55.0478	27.078	0.491554	-1.02458	0.0283289	0.676249	Down	0.0393898	0.0406678	0.0397046	0.0697466	0.0585811	0.0560343	0.111147	0.187331	689303
LOC690251	12.8359	17.8931	7.77871	0.433129	-1.20713	0.0364116	0.733538	Down	0.0688295	0.127691	0.0284951	0.0378799	0.265816	0.159518	0.153103	0.11434	690251		GO:0005730,GO:0019783	nucleolus|ubiquitin-like protein-specific protease activity
Lilrb3	484.394	135.259	833.528	6.16133	2.62324	1.0483e-05	0.0128382	Up	2.72969	6.10506	0.635062	8.7747	1.26348	0.810854	0.53966	0.693468	308350		GO:0016021	integral component of membrane	rno04380,rno04662	Osteoclast differentiation|B cell receptor signaling pathway
Lilrb3a	163.997	103.347	224.646	2.17609	1.12174	0.0457514	0.779579	Up	0.48588	2.61833	1.90616	2.99871	0.727601	1.93986	0.517686	0.69184	683463	leukocyte immunoglobulin-like receptor, subfamily B (with TM and ITIM domains), member 3A	GO:0001540,GO:0002250,GO:0005886,GO:0016021	amyloid-beta binding|adaptive immune response|plasma membrane|integral component of membrane	rno04380,rno04662	Osteoclast differentiation|B cell receptor signaling pathway
Lss	2479.32	1523.75	3434.89	2.25425	1.17264	0.026321	0.675604	Up	34.3822	23.3469	5.94503	6.61028	8.12955	9.43477	8.44984	9.21985	81681	lanosterol synthase	GO:0000250,GO:0005789,GO:0005811,GO:0006694,GO:0006695,GO:0016104,GO:0016125,GO:0031647,GO:0042300,GO:0043231	lanosterol synthase activity|endoplasmic reticulum membrane|lipid droplet|steroid biosynthetic process|cholesterol biosynthetic process|triterpenoid biosynthetic process|sterol metabolic process|regulation of protein stability|beta-amyrin synthase activity|intracellular membrane-bounded organelle	rno00100	Steroid biosynthesis
Ly49si3	3.18141	5.32686	1.03595	0.194161	-2.36467	0.0280694	0.675604	Down	0	0.0606266	0	0.0674442	0.202834	0.167069	0.256561	0.0939597	494209	immunoreceptor Ly49si3	GO:0016021	integral component of membrane
Ly6al	44.3344	0	88.6689	6.56767e+06	22.647	2.2038e-11	3.2387e-07	Up	0	0.0202593	0	7.70781	0	0	0	0	362935	lymphocyte antigen 6 complex, locus A-like
Ly6c	160.338	104.363	216.314	2.07147	1.05066	0.00245093	0.278775	Up	4.73591	5.10174	10.3021	4.90432	3.27765	2.3839	2.0827	5.27115	56778	Ly6-C antigen	GO:0005886,GO:0030550,GO:0033130,GO:0045202,GO:0095500,GO:2000272	plasma membrane|acetylcholine receptor inhibitor activity|acetylcholine receptor binding|synapse|acetylcholine receptor signaling pathway|negative regulation of signaling receptor activity
MGC114492	7.91868	12.2192	3.61821	0.293903	-1.76659	0.00805057	0.452757	Down	0.0861874	0.0682209	0.05709	0.0379462	0.323342	0.0751986	0.252611	0.299566	317324	similar to melanoma antigen family A, 5
Magee1	13.966	8.34397	19.5879	2.34682	1.23071	0.0464373	0.779579	Up	0.0833112	0.0480844	0.314247	0.129908	0.0689452	0.0530025	0.0436038	0.0922648	317232	MAGE family member E1	GO:0005634,GO:0005886,GO:0030425,GO:0045211,GO:0048471	nucleus|plasma membrane|dendrite|postsynaptic membrane|perinuclear region of cytoplasm
Map3k15	30.8204	49.0957	12.5451	0.256025	-1.96564	5.40759e-05	0.0332297	Down	0.0483198	0.0690573	0.112616	0.0472756	0.213267	0.304482	0.151739	0.488476	501558
Micalcl	34.1924	22.4309	45.9538	2.04387	1.03131	0.00959093	0.478351	Up	0.68835	0.314341	0.491033	0.477909	0.222018	0.150147	0.277132	0.400561	293180	MICAL C-terminal like	GO:0005737,GO:0005815,GO:0007275,GO:0007283,GO:0030036,GO:0030154,GO:0031941,GO:0051019	cytoplasm|microtubule organizing center|multicellular organism development|spermatogenesis|actin cytoskeleton organization|cell differentiation|filamentous actin|mitogen-activated protein kinase binding
Mlc1	78.1488	4.00069	152.297	38.1824	5.25484	0.00307012	0.315514	Up	5.42425	0.0375965	0.0104874	0.0313682	0.010482	0.0725233	0.0397754	0.0388449	315215	modulator of VRAC current 1	GO:0005216,GO:0005737,GO:0005764,GO:0005768,GO:0005769,GO:0005783,GO:0005829,GO:0005886,GO:0005901,GO:0005911,GO:0015031,GO:0016021,GO:0016192,GO:0016323,GO:0016324,GO:0030136,GO:0031410,GO:0032388,GO:0034220,GO:0042802,GO:0044877,GO:0045121,GO:0047484,GO:0048471,GO:0055037,GO:0071397,GO:0072584,GO:0097450	ion channel activity|cytoplasm|lysosome|endosome|early endosome|endoplasmic reticulum|cytosol|plasma membrane|caveola|cell-cell junction|protein transport|integral component of membrane|vesicle-mediated transport|basolateral plasma membrane|apical plasma membrane|clathrin-coated vesicle|cytoplasmic vesicle|positive regulation of intracellular transport|ion transmembrane transport|identical protei…
Mvd	647.758	267.755	1027.76	3.83857	1.94057	0.0368665	0.733538	Up	23.4846	30.0499	2.42048	2.20269	5.01705	6.16251	2.49526	3.74559	81726	mevalonate diphosphate decarboxylase	GO:0004163,GO:0005524,GO:0005777,GO:0005782,GO:0005829,GO:0006695,GO:0008284,GO:0008299,GO:0019287,GO:0030544,GO:0042493,GO:0042803	diphosphomevalonate decarboxylase activity|ATP binding|peroxisome|peroxisomal matrix|cytosol|cholesterol biosynthetic process|positive regulation of cell population proliferation|isoprenoid biosynthetic process|isopentenyl diphosphate biosynthetic process, mevalonate pathway|Hsp70 protein binding|response to drug|protein homodimerization activity	rno00900	Terpenoid backbone biosynthesis
Mybl2	12.6165	4.21321	21.0197	5.02593	2.32939	0.0210338	0.636776	Up	0.0328694	0.0195131	0.362875	0.180895	0	0.0358483	0.0412881	0.0403222	296344	MYB proto-oncogene like 2	GO:0000278,GO:0000978,GO:0000981,GO:0001228,GO:0005634,GO:0005654,GO:0006355,GO:0031523,GO:0043525,GO:0045944,GO:0090307,GO:1990830,GO:1990837	mitotic cell cycle|RNA polymerase II cis-regulatory region sequence-specific DNA binding|DNA-binding transcription factor activity, RNA polymerase II-specific|DNA-binding transcription activator activity, RNA polymerase II-specific|nucleus|nucleoplasm|regulation of transcription, DNA-templated|Myb complex|positive regulation of neuron apoptotic process|positive regulation of transcription by RNA …	rno04218	Cellular senescence	MYB
Nab2	58.3388	80.5206	36.157	0.449522	-1.15354	0.00484669	0.372916	Down	0.310551	0.230451	0.225966	0.264134	0.732062	0.962203	0.546718	0.259749	314910	Ngfi-A binding protein 2	GO:0001958,GO:0003712,GO:0005634,GO:0006355,GO:0008134,GO:0014037,GO:0016480,GO:0042552,GO:0042802,GO:0045682,GO:1902949	endochondral ossification|transcription coregulator activity|nucleus|regulation of transcription, DNA-templated|transcription factor binding|Schwann cell differentiation|negative regulation of transcription by RNA polymerase III|myelination|identical protein binding|regulation of epidermis development|positive regulation of tau-protein kinase activity
Ncapg	10.5535	6.96368	14.1432	2.03216	1.02302	0.0487074	0.782057	Up	0.0830663	0.0885101	0.112867	0.0843971	0.0564041	0.0627192	0.0133771	0.0653209	305392		GO:0000779,GO:0000793,GO:0000796,GO:0005737,GO:0007076,GO:0051301	condensed chromosome, centromeric region|condensed chromosome|condensin complex|cytoplasm|mitotic chromosome condensation|cell division
Npas3	29.869	40.3859	19.352	0.478472	-1.06349	0.0366354	0.733538	Down	0.0191413	0.0441909	0.0211318	0.0140458	0.097156	0.0417521	0.0667886	0.027395	299016		GO:0001964,GO:0005634,GO:0005654,GO:0007626,GO:0042711,GO:0045893,GO:0046982	startle response|nucleus|nucleoplasm|locomotory behavior|maternal behavior|positive regulation of transcription, DNA-templated|protein heterodimerization activity
Npffr2	1.55536	2.85126	0.259469	0.109281	-3.19388	0.0322087	0.705687	Down	0	0.0194353	0	0	0.0866977	0.0642696	0.0205617	0.0803228	78964	neuropeptide FF receptor 2	GO:0004930,GO:0005886,GO:0005887,GO:0007186,GO:0007218,GO:0008188,GO:0015629,GO:0031628,GO:0042277,GO:0043408,GO:0045761,GO:2000479	G protein-coupled receptor activity|plasma membrane|integral component of plasma membrane|G protein-coupled receptor signaling pathway|neuropeptide signaling pathway|neuropeptide receptor activity|actin cytoskeleton|opioid receptor binding|peptide binding|regulation of MAPK cascade|regulation of adenylate cyclase activity|regulation of cAMP-dependent protein kinase activity	rno04080	Neuroactive ligand-receptor interaction
Ntn4	12.6759	18.4581	6.89368	0.375464	-1.41325	0.0167692	0.598749	Down	0.0588727	0.0233001	0.155988	0.103681	0.259844	0.243991	0.332782	0.120369	299737	netrin 4	GO:0005576,GO:0005604,GO:0009887,GO:0009888,GO:0016322,GO:0016477,GO:0034446,GO:0043237,GO:0043256,GO:0060668,GO:0070831	extracellular region|basement membrane|animal organ morphogenesis|tissue development|neuron remodeling|cell migration|substrate adhesion-dependent cell spreading|laminin-1 binding|laminin complex|regulation of branching involved in salivary gland morphogenesis by extracellular matrix-epithelial cell signaling|basement membrane assembly	rno04360	Axon guidance
Nusap1	14.752	8.24692	21.2571	2.55539	1.35354	0.00970587	0.480261	Up	0.277488	0.253434	0.106042	0.270186	0.176645	0.0814788	0.0558588	0.0872832	311336	nucleolar and spindle associated protein 1	GO:0000070,GO:0000281,GO:0003677,GO:0005730,GO:0005737,GO:0005874,GO:0007076,GO:0008017,GO:0040001,GO:0045840,GO:0072686	mitotic sister chromatid segregation|mitotic cytokinesis|DNA binding|nucleolus|cytoplasm|microtubule|mitotic chromosome condensation|microtubule binding|establishment of mitotic spindle localization|positive regulation of mitotic nuclear division|mitotic spindle
Oas1a	406.433	260.191	552.676	2.12423	1.08694	0.00937334	0.47658	Up	4.45873	6.34269	14.6371	13.4452	3.84304	4.7527	2.62423	8.06693	192281	2'-5' oligoadenylate synthetase 1A	GO:0001730,GO:0003725,GO:0005524,GO:0005634,GO:0005654,GO:0005737,GO:0005739,GO:0005783,GO:0005829,GO:0005840,GO:0006006,GO:0006164,GO:0009615,GO:0016020,GO:0032728,GO:0032760,GO:0034138,GO:0034142,GO:0035457,GO:0035458,GO:0042593,GO:0042742,GO:0043129,GO:0045071,GO:0045087,GO:0046872,GO:0051259,GO:0051607,GO:0060337,GO:0060339,GO:0060700,GO:0070106,GO:0071639,GO:0071659,GO:0098586,GO:0140374,GO:…	2'-5'-oligoadenylate synthetase activity|double-stranded RNA binding|ATP binding|nucleus|nucleoplasm|cytoplasm|mitochondrion|endoplasmic reticulum|cytosol|ribosome|glucose metabolic process|purine nucleotide biosynthetic process|response to virus|membrane|positive regulation of interferon-beta production|positive regulation of tumor necrosis factor production|toll-like receptor 3 signaling pathwa…	rno04621,rno05160,rno05162,rno05164,rno05168,rno05169,rno05171	NOD-like receptor signaling pathway|Hepatitis C|Measles|Influenza A|Herpes simplex virus 1 infection|Epstein-Barr virus infection|Coronavirus disease - COVID-19
Ocstamp	15.5608	7.1122	24.0095	3.35368	1.74575	0.000679806	0.14071	Up	0.122133	0.0508808	0.0851582	0.0530648	0.0283713	0.0140212	0.0235505	0.0361421	311639		GO:0016021,GO:0034241,GO:0045672,GO:0071356,GO:0071391,GO:0072674,GO:0090290	integral component of membrane|positive regulation of macrophage fusion|positive regulation of osteoclast differentiation|cellular response to tumor necrosis factor|cellular response to estrogen stimulus|multinuclear osteoclast differentiation|positive regulation of osteoclast proliferation
Olfm4	7.34555	11.574	3.11706	0.268587	-1.89654	0.0283441	0.676249	Down	0.0143087	0.0424721	0	0.0314988	0.0947304	0.124843	0.0224668	0.124334	290409	olfactomedin 4	GO:0005198,GO:0005615,GO:0005654,GO:0005829,GO:0005886,GO:0010939,GO:0030141,GO:0032991,GO:0042581,GO:0042582,GO:0042981,GO:0043124,GO:0045171,GO:0045296,GO:0048471,GO:0050764,GO:0050777,GO:1900026,GO:2000389	structural molecule activity|extracellular space|nucleoplasm|cytosol|plasma membrane|regulation of necrotic cell death|secretory granule|protein-containing complex|specific granule|azurophil granule|regulation of apoptotic process|negative regulation of I-kappaB kinase/NF-kappaB signaling|intercellular bridge|cadherin binding|perinuclear region of cytoplasm|regulation of phagocytosis|negative reg…
Osm	3.07559	0.94964	5.20154	5.42625	2.43995	0.0315118	0.700601	Up	0.073971	0.0365944	0.0102079	0.0712417	0.0102026	0.0100844	0	0.0189048	289747	oncostatin M	GO:0005125,GO:0005147,GO:0005615,GO:0006955,GO:0007260,GO:0007422,GO:0008083,GO:0008284,GO:0009408,GO:0014068,GO:0032740,GO:0033138,GO:0038165,GO:0040008,GO:0042531,GO:0043410,GO:0045835,GO:0045944,GO:0046888,GO:0048266,GO:0050729,GO:0050731,GO:0051897,GO:2001235	cytokine activity|oncostatin-M receptor binding|extracellular space|immune response|tyrosine phosphorylation of STAT protein|peripheral nervous system development|growth factor activity|positive regulation of cell population proliferation|response to heat|positive regulation of phosphatidylinositol 3-kinase signaling|positive regulation of interleukin-17 production|positive regulation of peptidyl…	rno04060,rno04151,rno04630	Cytokine-cytokine receptor interaction|PI3K-Akt signaling pathway|JAK-STAT signaling pathway
P2ry4	32.1345	51.7184	12.5507	0.242953	-2.04125	0.000145447	0.0712496	Down	0.0150454	0.0208409	0.031559	0.0099362	0.0830068	0.0935309	0.0283484	0.139964	63843	pyrimidinergic receptor P2Y4	GO:0005524,GO:0007186,GO:0016323,GO:0016324,GO:0030321,GO:0035589,GO:0045028,GO:0045030,GO:0071380,GO:0098978,GO:0099059,GO:0099509,GO:2000300	ATP binding|G protein-coupled receptor signaling pathway|basolateral plasma membrane|apical plasma membrane|transepithelial chloride transport|G protein-coupled purinergic nucleotide receptor signaling pathway|G protein-coupled purinergic nucleotide receptor activity|G protein-coupled UTP receptor activity|cellular response to prostaglandin E stimulus|glutamatergic synapse|integral component of p…	rno04080,rno04742	Neuroactive ligand-receptor interaction|Taste transduction
Pbk	7.80001	3.72761	11.8724	3.13753	1.64963	0.0149936	0.571547	Up	0.078472	0.14752	0.077969	0.0690986	0.0692698	0.0256751	0.00821421	0.0320882	290326	PDZ binding kinase	GO:0001933,GO:0004674,GO:0005524,GO:0005634,GO:0006468,GO:0032435,GO:0032873,GO:0034644,GO:0050728	negative regulation of protein phosphorylation|protein serine/threonine kinase activity|ATP binding|nucleus|protein phosphorylation|negative regulation of proteasomal ubiquitin-dependent protein catabolic process|negative regulation of stress-activated MAPK cascade|cellular response to UV|negative regulation of inflammatory response
Pcdhb7	2.70037	4.6187	0.782045	0.168387	-2.57015	0.0332487	0.713318	Down	0.00463363	0.00916926	0	0	0.0102256	0.0202142	0.029102	0.0331581	291652		GO:0005509,GO:0007156	calcium ion binding|homophilic cell adhesion via plasma membrane adhesion molecules
Pcyt1b	8.01801	13.9596	2.07646	0.148716	-2.74937	0.0105195	0.508534	Down	0.0132789	0.017518	0.00488659	0	0.0293043	0.0724116	0.152899	0.00904985	286936	phosphate cytidylyltransferase 1, choline, beta	GO:0001541,GO:0003824,GO:0004105,GO:0005783,GO:0006656,GO:0006657,GO:0007283,GO:0008654,GO:0031210,GO:0042802,GO:1904116	ovarian follicle development|catalytic activity|choline-phosphate cytidylyltransferase activity|endoplasmic reticulum|phosphatidylcholine biosynthetic process|CDP-choline pathway|spermatogenesis|phospholipid biosynthetic process|phosphatidylcholine binding|identical protein binding|response to vasopressin	rno00440,rno00564,rno05231	Phosphonate and phosphinate metabolism|Glycerophospholipid metabolism|Choline metabolism in cancer
Pde11a	10.7062	15.7787	5.63373	0.355643	-1.4915	0.023172	0.659025	Down	0.0157061	0.03626	0.0462382	0.02305	0.167527	0.0228393	0.076723	0.112392	140928	phosphodiesterase 11A	GO:0004112,GO:0004114,GO:0004115,GO:0004118,GO:0005829,GO:0007165,GO:0010754,GO:0030553,GO:0043204,GO:0043951,GO:0046872,GO:0047555	cyclic-nucleotide phosphodiesterase activity|3',5'-cyclic-nucleotide phosphodiesterase activity|3',5'-cyclic-AMP phosphodiesterase activity|cGMP-stimulated cyclic-nucleotide phosphodiesterase activity|cytosol|signal transduction|negative regulation of cGMP-mediated signaling|cGMP binding|perikaryon|negative regulation of cAMP-mediated signaling|metal ion binding|3',5'-cyclic-GMP phosphodiesterase…	rno00230,rno04934,rno05032	Purine metabolism|Cushing syndrome|Morphine addiction
Pde6c	18.358	26.6692	10.0467	0.377595	-1.40509	0.0334108	0.71522	Down	0.0766567	0.0589915	0.0846282	0.13125	0.075186	0.195076	0.543862	0.156729	361752	phosphodiesterase 6C	GO:0004114,GO:0007165,GO:0007601,GO:0007603,GO:0046549,GO:0046872,GO:0050953	3',5'-cyclic-nucleotide phosphodiesterase activity|signal transduction|visual perception|phototransduction, visible light|retinal cone cell development|metal ion binding|sensory perception of light stimulus	rno00230	Purine metabolism
Per3	86.5263	135.656	37.3963	0.276124	-1.85661	0.000370786	0.107074	Down	0.0621735	0.134566	0.210206	0.196747	0.210097	1.02984	0.528786	0.480663	78962	period circadian regulator 3	GO:0000122,GO:0000976,GO:0001222,GO:0005634,GO:0005737,GO:0007623,GO:0019900,GO:0031625,GO:0032922,GO:0043153,GO:0045187,GO:0050821	negative regulation of transcription by RNA polymerase II|transcription cis-regulatory region binding|transcription corepressor binding|nucleus|cytoplasm|circadian rhythm|kinase binding|ubiquitin protein ligase binding|circadian regulation of gene expression|entrainment of circadian clock by photoperiod|regulation of circadian sleep/wake cycle, sleep|protein stabilization	rno04710,rno04713	Circadian rhythm|Circadian entrainment
Phf11	87.745	31.2571	144.233	4.60236	2.20238	9.5518e-08	0.000467911	Up	1.10827	1.50963	1.26542	0.518021	0.335035	0.115903	0.317835	0.29488	361051	PHD finger protein 11	GO:0005634,GO:0005654,GO:0031965,GO:0046872	nucleus|nucleoplasm|nuclear membrane|metal ion binding
Phf11b	6.73161	2.35471	11.1085	4.66868	2.22301	0.00686214	0.43308	Up	0.296775	0.220228	0.204773	0.10208	0.102333	0.0202295	0.0776639	0	364393	PHD finger protein 11B	GO:0005634,GO:0046872	nucleus|metal ion binding
Plekhd1	9.28558	1.15425	17.4169	14.8797	3.89527	0.00713443	0.43308	Up	0.0901184	0.393814	0.00829081	0.00826603	0.0248595	0	0.0157222	0	500685	pleckstrin homology and coiled-coil domain containing D1
Plk1	15.3184	9.9051	20.7317	2.07523	1.05327	0.0314326	0.700209	Up	0.314503	0.277837	0.136403	0.197812	0.185908	0.061251	0.129334	0.126308	25515	polo-like kinase 1	GO:0000070,GO:0000086,GO:0000122,GO:0000132,GO:0000278,GO:0000281,GO:0000287,GO:0000775,GO:0000776,GO:0000779,GO:0000785,GO:0000795,GO:0000922,GO:0000940,GO:0001578,GO:0004672,GO:0004674,GO:0005524,GO:0005634,GO:0005737,GO:0005813,GO:0005814,GO:0005819,GO:0005876,GO:0006468,GO:0007094,GO:0007095,GO:0007098,GO:0007346,GO:0008017,GO:0010800,GO:0010997,GO:0015630,GO:0016321,GO:0016567,GO:0018105,GO:…	mitotic sister chromatid segregation|G2/M transition of mitotic cell cycle|negative regulation of transcription by RNA polymerase II|establishment of mitotic spindle orientation|mitotic cell cycle|mitotic cytokinesis|magnesium ion binding|chromosome, centromeric region|kinetochore|condensed chromosome, centromeric region|chromatin|synaptonemal complex|spindle pole|outer kinetochore|microtubule bu…	rno04068,rno04110,rno04114,rno04914	FoxO signaling pathway|Cell cycle|Oocyte meiosis|Progesterone-mediated oocyte maturation
Pmvk	1005.02	633.172	1376.86	2.1745	1.12069	0.0172204	0.600742	Up	45.2864	41.7076	12.4022	11.6164	14.0789	13.9157	11.9968	17.6795	310645	phosphomevalonate kinase	GO:0004631,GO:0005524,GO:0005777,GO:0005829,GO:0006695,GO:0008299,GO:0016126,GO:0016310,GO:0019287,GO:0070723	phosphomevalonate kinase activity|ATP binding|peroxisome|cytosol|cholesterol biosynthetic process|isoprenoid biosynthetic process|sterol biosynthetic process|phosphorylation|isopentenyl diphosphate biosynthetic process, mevalonate pathway|response to cholesterol	rno00900,rno04146	Terpenoid backbone biosynthesis|Peroxisome
Pnpla3	125.628	8.58537	242.67	28.3016	4.82281	0.000469971	0.115112	Up	2.82125	5.35316	0.0394257	0.0491348	0.0788104	0.126583	0.0747645	0.0547616	362972	patatin-like phospholipase domain containing 3	GO:0001676,GO:0002021,GO:0003841,GO:0004623,GO:0004806,GO:0005737,GO:0005811,GO:0006650,GO:0006654,GO:0009744,GO:0016020,GO:0019432,GO:0019433,GO:0032869,GO:0034389,GO:0035727,GO:0036042,GO:0036153,GO:0042171,GO:0050872,GO:0051264,GO:0051265,GO:0055088,GO:1905243	long-chain fatty acid metabolic process|response to dietary excess|1-acylglycerol-3-phosphate O-acyltransferase activity|phospholipase A2 activity|triglyceride lipase activity|cytoplasm|lipid droplet|glycerophospholipid metabolic process|phosphatidic acid biosynthetic process|response to sucrose|membrane|triglyceride biosynthetic process|triglyceride catabolic process|cellular response to insulin…	rno00561	Glycerolipid metabolism
Pnpla5	53.5321	21.0499	86.0143	4.09401	2.03352	0.0410462	0.763443	Up	1.23555	2.11156	0.322408	0.0618162	0.0371816	0.551259	0.058788	0.355959	300108	patatin-like phospholipase domain containing 5	GO:0004806,GO:0005737,GO:0005811,GO:0016020,GO:0019433,GO:0055088	triglyceride lipase activity|cytoplasm|lipid droplet|membrane|triglyceride catabolic process|lipid homeostasis
Potef	17.4725	10.1148	24.8301	2.45559	1.29607	0.00328257	0.330415	Up	0.316449	0.363199	0.195639	0.390109	0.195538	0.151856	0.145749	0.0776399	684969		GO:0001895,GO:0005515	retina homeostasis|protein binding
Ppard	586.746	370.577	802.915	2.16639	1.11529	0.00343895	0.332492	Up	3.86057	3.7044	1.32016	1.65718	1.65761	1.27149	1.1297	1.44039	25682	peroxisome proliferator-activated receptor delta	GO:0000122,GO:0000785,GO:0000978,GO:0001223,GO:0001227,GO:0001890,GO:0003677,GO:0003700,GO:0004879,GO:0005504,GO:0005634,GO:0006029,GO:0006629,GO:0006631,GO:0006635,GO:0006776,GO:0006915,GO:0007507,GO:0007566,GO:0008144,GO:0008270,GO:0008284,GO:0008289,GO:0008366,GO:0008654,GO:0009749,GO:0009755,GO:0010033,GO:0010628,GO:0010887,GO:0014068,GO:0014823,GO:0014842,GO:0014912,GO:0015908,GO:0019216,GO:…	negative regulation of transcription by RNA polymerase II|chromatin|RNA polymerase II cis-regulatory region sequence-specific DNA binding|transcription coactivator binding|DNA-binding transcription repressor activity, RNA polymerase II-specific|placenta development|DNA binding|DNA-binding transcription factor activity|nuclear receptor activity|fatty acid binding|nucleus|proteoglycan metabolic pro…	rno03320,rno04310,rno05200,rno05221	PPAR signaling pathway|Wnt signaling pathway|Pathways in cancer|Acute myeloid leukemia	THR-like
Ppp1r3g	45.0593	70.8889	19.2297	0.271598	-1.88046	0.0251572	0.667287	Down	0.0270784	0.0357228	0.468344	0.21857	0.229071	0.285481	0.83145	1.43945	291069		GO:0000164,GO:0005737,GO:0005979,GO:0008157,GO:0019903,GO:0042593,GO:0045725,GO:2000467,GO:2001069	protein phosphatase type 1 complex|cytoplasm|regulation of glycogen biosynthetic process|protein phosphatase 1 binding|protein phosphatase binding|glucose homeostasis|positive regulation of glycogen biosynthetic process|positive regulation of glycogen (starch) synthase activity|glycogen binding
Prr15	31.934	52.9704	10.8976	0.205301	-2.28418	0.00102948	0.175041	Down	0.214449	0.0385784	0.0753292	0.0965624	1.07557	0.29767	0.836692	0.139508	312358	proline rich 15
Pycr1	34.5309	22.5805	46.4813	2.05705	1.04058	0.0340068	0.719018	Up	1.14676	0.907706	0.354482	0.387082	0.523012	0.400219	0.352115	0.265723	287877	pyrroline-5-carboxylate reductase 1	GO:0004735,GO:0005739,GO:0006561,GO:0034599,GO:0042802,GO:0051881,GO:0055129,GO:1903206	pyrroline-5-carboxylate reductase activity|mitochondrion|proline biosynthetic process|cellular response to oxidative stress|identical protein binding|regulation of mitochondrial membrane potential|L-proline biosynthetic process|negative regulation of hydrogen peroxide-induced cell death	rno00330	Arginine and proline metabolism
Qpct	13.0414	18.3738	7.70897	0.420375	-1.25025	0.0465746	0.779579	Down	0.143862	0.0790782	0.176469	0.105565	0.476219	0.522999	0.0836613	0.228771	313837	glutaminyl-peptide cyclotransferase	GO:0006508,GO:0008235,GO:0008270,GO:0016603,GO:0017186	proteolysis|metalloexopeptidase activity|zinc ion binding|glutaminyl-peptide cyclotransferase activity|peptidyl-pyroglutamic acid biosynthetic process, using glutaminyl-peptide cyclotransferase
RGD1309808	32.3447	20.3285	44.3608	2.18154	1.12535	0.0425218	0.772217	Up	0.151677	0.240117	0.547003	0.946046	0.312411	0.165423	0.296372	0.14472	362951	similar to apolipoprotein L2; apolipoprotein L-II	GO:0005576,GO:0006869,GO:0042157	extracellular region|lipid transport|lipoprotein metabolic process
Rab30	2645.43	3530.33	1760.53	0.498718	-1.0037	0.000399651	0.109689	Down	13.7577	17.1637	26.7559	12.2251	48.1036	47.7466	29.0353	26.7933	308821	RAB30, member RAS oncogene family	GO:0003924,GO:0005525,GO:0005801,GO:0005802,GO:0007030,GO:0031985,GO:0032482,GO:0043231	GTPase activity|GTP binding|cis-Golgi network|trans-Golgi network|Golgi organization|Golgi cisterna|Rab protein signal transduction|intracellular membrane-bounded organelle
Rem1	27.7398	38.4482	17.0314	0.443956	-1.17151	0.000947659	0.167793	Down	0.191443	0.277814	0.183171	0.224767	0.394317	0.61246	0.534392	0.600174	366232	RRAD and GEM like GTPase 1	GO:0003924,GO:0005246,GO:0005525,GO:0005886,GO:0007165,GO:1901842	GTPase activity|calcium channel regulator activity|GTP binding|plasma membrane|signal transduction|negative regulation of high voltage-gated calcium channel activity
Rgma	37.9516	53.973	21.9301	0.406096	-1.30011	0.00277825	0.292146	Down	0.176703	0.195814	0.156062	0.0933575	0.631724	0.385433	0.510509	0.18064	308739	repulsive guidance molecule BMP co-receptor a	GO:0001843,GO:0005102,GO:0005783,GO:0005886,GO:0009986,GO:0010976,GO:0010977,GO:0015026,GO:0030509,GO:0030510,GO:0031175,GO:0031225,GO:0043005,GO:0043547,GO:0045944,GO:0048671,GO:0048681,GO:0051044,GO:1900121,GO:1990459	neural tube closure|signaling receptor binding|endoplasmic reticulum|plasma membrane|cell surface|positive regulation of neuron projection development|negative regulation of neuron projection development|coreceptor activity|BMP signaling pathway|regulation of BMP signaling pathway|neuron projection development|anchored component of membrane|neuron projection|positive regulation of GTPase activity…	rno04350,rno04360	TGF-beta signaling pathway|Axon guidance
Rgs16	999.385	1676.68	322.089	0.192096	-2.3801	0.0499692	0.791322	Down	18.3922	24.4938	6.66249	1.94307	203.304	103.519	10.0559	3.94505	360857	regulator of G-protein signaling 16	GO:0005096,GO:0005737,GO:0007186,GO:0009968,GO:0031224,GO:0043547,GO:0045121	GTPase activator activity|cytoplasm|G protein-coupled receptor signaling pathway|negative regulation of signal transduction|intrinsic component of membrane|positive regulation of GTPase activity|membrane raft
Rps12l2	11.0294	3.72995	18.3288	4.86133	2.28135	0.00393239	0.350245	Up	0.278332	1.00976	0.4097	1.78708	0.460673	0.151778	0.0971164	0.0948444	100360558
Rragd	113	58.0263	167.973	2.89783	1.53497	0.0490116	0.782057	Up	6.00084	3.71718	0.694391	0.617471	0.900364	2.37314	0.587222	0.399702	297960	Ras-related GTP binding D	GO:0003924,GO:0005525,GO:0005634,GO:0005654,GO:0005737,GO:0005764,GO:0005813,GO:0009267,GO:0010506,GO:0019003,GO:0032008,GO:0043231,GO:0046982,GO:0051020,GO:0071230,GO:0071233,GO:0071986,GO:1904263,GO:1990131,GO:1990253	GTPase activity|GTP binding|nucleus|nucleoplasm|cytoplasm|lysosome|centrosome|cellular response to starvation|regulation of autophagy|GDP binding|positive regulation of TOR signaling|intracellular membrane-bounded organelle|protein heterodimerization activity|GTPase binding|cellular response to amino acid stimulus|cellular response to leucine|Ragulator complex|positive regulation of TORC1 signali…	rno04140,rno04150	Autophagy - animal|mTOR signaling pathway
Rrm2	27.962	14.0657	41.8583	2.96448	1.56778	0.0237357	0.659025	Up	0.310842	0.465084	0.242728	0.250347	0.0836557	0.0496117	0.0238083	0.317768	362720	ribonucleotide reductase regulatory subunit M2	GO:0000278,GO:0001824,GO:0004748,GO:0005635,GO:0005829,GO:0005971,GO:0006206,GO:0006260,GO:0008199,GO:0008284,GO:0009262,GO:0009263,GO:0042802,GO:0042803,GO:0051290	mitotic cell cycle|blastocyst development|ribonucleoside-diphosphate reductase activity, thioredoxin disulfide as acceptor|nuclear envelope|cytosol|ribonucleoside-diphosphate reductase complex|pyrimidine nucleobase metabolic process|DNA replication|ferric iron binding|positive regulation of cell population proliferation|deoxyribonucleotide metabolic process|deoxyribonucleotide biosynthetic proces…	rno00230,rno00240,rno00480,rno00983,rno04115	Purine metabolism|Pyrimidine metabolism|Glutathione metabolism|Drug metabolism - other enzymes|p53 signaling pathway
Rwdd2a	4.59617	1.99639	7.19594	3.68359	1.88111	0.0312052	0.699072	Up	0.0445431	0.132216	0.114742	0.147084	0.0327664	0.0647733	0.0310843	0	363110	RWD domain containing 2A
Ryr2	3.19597	5.62567	0.766276	0.13704	-2.86733	0.0467976	0.779579	Down	0	0	0.00165544	0.00330098	0.00330915	0.0016354	0.0266838	0.00459875	689560	ryanodine receptor 2	GO:0001666,GO:0002027,GO:0003143,GO:0003220,GO:0003300,GO:0005219,GO:0005262,GO:0005509,GO:0005513,GO:0005515,GO:0005516,GO:0005635,GO:0005737,GO:0005783,GO:0005790,GO:0005886,GO:0005891,GO:0006816,GO:0006874,GO:0007584,GO:0010460,GO:0010881,GO:0010882,GO:0014808,GO:0014850,GO:0015278,GO:0016020,GO:0016021,GO:0016529,GO:0019722,GO:0019899,GO:0019901,GO:0030017,GO:0030018,GO:0030659,GO:0031000,GO:…	response to hypoxia|regulation of heart rate|embryonic heart tube morphogenesis|left ventricular cardiac muscle tissue morphogenesis|cardiac muscle hypertrophy|ryanodine-sensitive calcium-release channel activity|calcium channel activity|calcium ion binding|detection of calcium ion|protein binding|calmodulin binding|nuclear envelope|cytoplasm|endoplasmic reticulum|smooth endoplasmic reticulum|pla…	rno04020,rno04024,rno04260,rno04261,rno04371,rno04713,rno04911,rno04921,rno04972,rno05020,rno05022,rno05410,rno05412,rno05414,rno05415	Calcium signaling pathway|cAMP signaling pathway|Cardiac muscle contraction|Adrenergic signaling in cardiomyocytes|Apelin signaling pathway|Circadian entrainment|Insulin secretion|Oxytocin signaling pathway|Pancreatic secretion|Prion disease|Pathways of neurodegeneration - multiple diseases|Hypertrophic cardiomyopathy|Arrhythmogenic right ventricular cardiomyopathy|Dilated cardiomyopathy|Diabetic…
Scd2	5673.82	999.714	10347.9	10.3513	3.37173	0.00705792	0.43308	Up	121.346	65.3636	3.03411	3.23997	2.40233	12.9638	2.80021	2.57002	83792	stearoyl-Coenzyme A desaturase 2	GO:0004768,GO:0005506,GO:0005730,GO:0005783,GO:0005789,GO:0006633,GO:0006636,GO:0016021,GO:0030176,GO:0032896,GO:0042552,GO:0070542,GO:1903966	stearoyl-CoA 9-desaturase activity|iron ion binding|nucleolus|endoplasmic reticulum|endoplasmic reticulum membrane|fatty acid biosynthetic process|unsaturated fatty acid biosynthetic process|integral component of membrane|integral component of endoplasmic reticulum membrane|palmitoyl-CoA 9-desaturase activity|myelination|response to fatty acid|monounsaturated fatty acid biosynthetic process	rno01040,rno03320,rno04152	Biosynthesis of unsaturated fatty acids|PPAR signaling pathway|AMPK signaling pathway
Sdf2l1	877.336	556.515	1198.16	2.15295	1.10631	0.00123574	0.184106	Up	35.3743	39.5356	14.7982	20.1051	13.5132	13.3061	13.8858	16.1169	680945	stromal cell-derived factor 2-like 1	GO:0004169,GO:0005783,GO:0005789,GO:0034663,GO:0035269,GO:0051085,GO:0051787,GO:0101031	dolichyl-phosphate-mannose-protein mannosyltransferase activity|endoplasmic reticulum|endoplasmic reticulum membrane|endoplasmic reticulum chaperone complex|protein O-linked mannosylation|chaperone cofactor-dependent protein refolding|misfolded protein binding|chaperone complex
Sema5b	14.3963	23.0777	5.71483	0.247372	-2.01525	0.0210978	0.636776	Down	0.0522375	0.0234933	0.0157281	0.0156811	0.214839	0.227886	0.0298258	0.0194187	303901	semaphorin 5B	GO:0001755,GO:0007411,GO:0016021,GO:0030215,GO:0030335,GO:0045499,GO:0048675,GO:0048843,GO:0050908,GO:0050919,GO:0071526,GO:0097485,GO:1990138	neural crest cell migration|axon guidance|integral component of membrane|semaphorin receptor binding|positive regulation of cell migration|chemorepellent activity|axon extension|negative regulation of axon extension involved in axon guidance|detection of light stimulus involved in visual perception|negative chemotaxis|semaphorin-plexin signaling pathway|neuron projection guidance|neuron projectio…	rno04360	Axon guidance
Sez6l	20.7837	29.9852	11.5821	0.386768	-1.37046	0.00809337	0.452757	Down	0.068527	0.0616386	0.0825307	0.082284	0.281833	0.319333	0.0652109	0.165582	304554	seizure related 6 homolog like	GO:0005783,GO:0008344,GO:0016021,GO:0021680,GO:0043025,GO:0060074,GO:0090036	endoplasmic reticulum|adult locomotory behavior|integral component of membrane|cerebellar Purkinje cell layer development|neuronal cell body|synapse maturation|regulation of protein kinase C signaling
Sh2d3a	6.02914	2.62464	9.43365	3.58783	1.84311	0.0384644	0.742712	Up	0.0564962	0.0745318	0.187114	0.0518207	0.0103898	0	0.0492821	0.0481292	100360476
Sh3tc2	6.6014	9.34356	3.85924	0.412835	-1.27636	0.0304502	0.689229	Down	0.0138358	0.0228159	0.0203661	0.0152289	0.0559777	0.0402392	0.0482764	0.047147	307393		GO:0005886,GO:0022011,GO:0031410,GO:0032287,GO:0033157,GO:0055037,GO:1901184	plasma membrane|myelination in peripheral nervous system|cytoplasmic vesicle|peripheral nervous system myelin maintenance|regulation of intracellular protein transport|recycling endosome|regulation of ERBB signaling pathway
Shc2	9.14465	5.68145	12.6078	2.20093	1.13811	0.0247004	0.662236	Up	0.0694047	0.0686708	0.0905533	0.0972275	0.0487341	0.020644	0.0396277	0.0516008	314612	SHC adaptor protein 2	GO:0000187,GO:0005886,GO:0007169,GO:0019901,GO:0030971,GO:0035556	activation of MAPK activity|plasma membrane|transmembrane receptor protein tyrosine kinase signaling pathway|protein kinase binding|receptor tyrosine kinase binding|intracellular signal transduction	rno01521,rno01522,rno04012,rno04014,rno04062,rno04072,rno04370,rno04510,rno04650,rno04722,rno04910,rno04915,rno04917,rno04926,rno04935,rno05034,rno05100,rno05214,rno05220,rno05224,rno05225,rno05226	EGFR tyrosine kinase inhibitor resistance|Endocrine resistance|ErbB signaling pathway|Ras signaling pathway|Chemokine signaling pathway|Phospholipase D signaling pathway|VEGF signaling pathway|Focal adhesion|Natural killer cell mediated cytotoxicity|Neurotrophin signaling pathway|Insulin signaling pathway|Estrogen signaling pathway|Prolactin signaling pathway|Relaxin signaling pathway|Growth horm…
Slc25a21	108.706	155.266	62.1456	0.399996	-1.32194	0.00375444	0.344846	Down	0.455864	0.445859	0.237173	0.149953	0.815218	0.788626	0.504609	1.49448	171151	solute carrier family 25 member 21	GO:0005743,GO:0015139,GO:0016021,GO:1990550	mitochondrial inner membrane|alpha-ketoglutarate transmembrane transporter activity|integral component of membrane|mitochondrial alpha-ketoglutarate transmembrane transport
Slc25a30	2650.05	3702.06	1598.04	0.431661	-1.21203	0.00418289	0.363095	Down	9.48679	17.3567	9.31941	6.33115	43.2084	29.9142	27.1503	10.3039	361074	solute carrier family 25, member 30	GO:0005739,GO:0005743,GO:0006839,GO:0008272,GO:0015116,GO:0015117,GO:0015131,GO:0015140,GO:0015141,GO:0015297,GO:0015709,GO:0015729,GO:0016021,GO:0031966,GO:0035435,GO:0071422,GO:0071423,GO:1902356,GO:1902358	mitochondrion|mitochondrial inner membrane|mitochondrial transport|sulfate transport|sulfate transmembrane transporter activity|thiosulfate transmembrane transporter activity|oxaloacetate transmembrane transporter activity|malate transmembrane transporter activity|succinate transmembrane transporter activity|antiporter activity|thiosulfate transport|oxaloacetate transport|integral component of me…
Slc35f2	5.63559	2.70917	8.562	3.19213	1.67452	0.0409746	0.763198	Up	0.132077	0.0373373	0.0416604	0.114224	0.0208194	0.0308672	0.0493765	0.00964427	300713	solute carrier family 35, member F2	GO:0016021,GO:0022857,GO:0055085	integral component of membrane|transmembrane transporter activity|transmembrane transport
Slc4a4	5046.44	6795.78	3297.1	0.485179	-1.04341	0.000285881	0.100499	Down	9.73592	6.22206	12.628	7.00587	26.6883	25.2665	13.9378	13.8731	84484	solute carrier family 4 member 4	GO:0005452,GO:0005886,GO:0005887,GO:0006814,GO:0006885,GO:0008510,GO:0009986,GO:0015293,GO:0015698,GO:0015701,GO:0016020,GO:0016021,GO:0016323,GO:0022857,GO:0035725,GO:0036376,GO:0042391,GO:0042802,GO:0045821,GO:0050801,GO:0051453,GO:0055085,GO:0098656	inorganic anion exchanger activity|plasma membrane|integral component of plasma membrane|sodium ion transport|regulation of pH|sodium:bicarbonate symporter activity|cell surface|symporter activity|inorganic anion transport|bicarbonate transport|membrane|integral component of membrane|basolateral plasma membrane|transmembrane transporter activity|sodium ion transmembrane transport|sodium ion expor…	rno04964,rno04972,rno04976	Proximal tubule bicarbonate reclamation|Pancreatic secretion|Bile secretion
Slc4a5	2.4116	4.56009	0.263107	0.0679821	-3.8787	0.0119206	0.521675	Down	0.00554783	0	0	0	0.0857019	0.0121012	0.0116146	0.0113429	297386	solute carrier family 4 member 5	GO:0002064,GO:0003014,GO:0003073,GO:0005452,GO:0005886,GO:0006811,GO:0006820,GO:0006885,GO:0008510,GO:0010468,GO:0015301,GO:0015698,GO:0015701,GO:0016021,GO:0016323,GO:0016324,GO:0022857,GO:0033326,GO:0035725,GO:0048311,GO:0050801,GO:0051453,GO:0055085,GO:0060041,GO:0098656	epithelial cell development|renal system process|regulation of systemic arterial blood pressure|inorganic anion exchanger activity|plasma membrane|ion transport|anion transport|regulation of pH|sodium:bicarbonate symporter activity|regulation of gene expression|anion:anion antiporter activity|inorganic anion transport|bicarbonate transport|integral component of membrane|basolateral plasma membran…	rno04976	Bile secretion
Smpdl3b	38.0794	20.4713	55.6875	2.71802	1.44256	0.0276851	0.675604	Up	0.86953	1.04011	0.831003	0.142848	0.558488	0.382164	0.0950953	0.172474	362619	sphingomyelin phosphodiesterase, acid-like 3B	GO:0004767,GO:0005615,GO:0005886,GO:0006685,GO:0008081,GO:0008270,GO:0034122,GO:0046466,GO:0050728	sphingomyelin phosphodiesterase activity|extracellular space|plasma membrane|sphingomyelin catabolic process|phosphoric diester hydrolase activity|zinc ion binding|negative regulation of toll-like receptor signaling pathway|membrane lipid catabolic process|negative regulation of inflammatory response
Smyd1	3.56636	5.83269	1.30002	0.222174	-2.17024	0.0289284	0.676249	Down	0.0026818	0.00796034	0	0.00295183	0.00887743	0.0146242	0.0224578	0.0219325	297333	SET and MYND domain containing 1	GO:0003714,GO:0005634,GO:0005737,GO:0006338,GO:0007507,GO:0010831,GO:0018024,GO:0034968,GO:0035914,GO:0045663,GO:0045892	transcription corepressor activity|nucleus|cytoplasm|chromatin remodeling|heart development|positive regulation of myotube differentiation|histone-lysine N-methyltransferase activity|histone lysine methylation|skeletal muscle cell differentiation|positive regulation of myoblast differentiation|negative regulation of transcription, DNA-templated	rno00310	Lysine degradation
Snca	6.03112	3.05119	9.01105	2.91994	1.54594	0.0385391	0.742712	Up	0.0132682	0.0328197	0.0256339	0.0511145	0.0146403	0.00723531	0.00347218	0.0203457	29219	synuclein alpha	GO:0000149,GO:0000287,GO:0001774,GO:0001921,GO:0001933,GO:0001956,GO:0001963,GO:0003779,GO:0005504,GO:0005507,GO:0005509,GO:0005515,GO:0005543,GO:0005576,GO:0005615,GO:0005634,GO:0005640,GO:0005737,GO:0005739,GO:0005741,GO:0005743,GO:0005758,GO:0005759,GO:0005791,GO:0005794,GO:0005829,GO:0005840,GO:0005856,GO:0005886,GO:0005938,GO:0006631,GO:0006638,GO:0006644,GO:0006915,GO:0006919,GO:0007006,GO:…	SNARE binding|magnesium ion binding|microglial cell activation|positive regulation of receptor recycling|negative regulation of protein phosphorylation|positive regulation of neurotransmitter secretion|synaptic transmission, dopaminergic|actin binding|fatty acid binding|copper ion binding|calcium ion binding|protein binding|phospholipid binding|extracellular region|extracellular space|nucleus|nuc…	rno05010,rno05012,rno05022	Alzheimer disease|Parkinson disease|Pathways of neurodegeneration - multiple diseases
Spc24	21.3063	13.7293	28.8834	2.10609	1.07457	0.00451367	0.369684	Up	0.614103	0.877658	0.627744	0.525729	0.451741	0.396893	0.2857	0.255765	363028		GO:0005654,GO:0005730,GO:0031262,GO:0051301	nucleoplasm|nucleolus|Ndc80 complex|cell division
Spin4	16.3514	24.439	8.26384	0.338863	-1.56122	0.00270127	0.292146	Down	0.0636116	0.0290487	0.0432163	0.0269294	0.14038	0.208129	0.0819528	0.0950423	299038		GO:0035064	methylated histone binding
Sult4a1	4.14515	0.484399	7.8059	16.336	4.02998	0.0369063	0.733538	Up	0.0611984	0.242205	0	0	0.0112545	0.0111241	0	0	58953	sulfotransferase family 4A, member 1	GO:0005737,GO:0006790,GO:0008146,GO:0008202,GO:0042802,GO:0051923	cytoplasm|sulfur compound metabolic process|sulfotransferase activity|steroid metabolic process|identical protein binding|sulfation
Sumo4	17.2453	23.9564	10.5342	0.439755	-1.18523	0.0140536	0.563801	Down	0.416087	0.411687	0.597162	0.366386	0.964146	0.499175	1.69863	1.23354	682787		GO:0005634,GO:0016925,GO:0031386,GO:0034599,GO:0043122,GO:0043388,GO:0043392,GO:0044389,GO:0045892,GO:0106068,GO:1900180	nucleus|protein sumoylation|protein tag|cellular response to oxidative stress|regulation of I-kappaB kinase/NF-kappaB signaling|positive regulation of DNA binding|negative regulation of DNA binding|ubiquitin-like protein ligase binding|negative regulation of transcription, DNA-templated|SUMO ligase complex|regulation of protein localization to nucleus	rno03013,rno05418	RNA transport|Fluid shear stress and atherosclerosis
Tenm3	49.1556	66.8379	31.4734	0.472057	-1.08297	0.00113183	0.182784	Down	0.0391482	0.0484178	0.0900399	0.0341129	0.120591	0.133425	0.092203	0.135069	306451	teneurin transmembrane protein 3	GO:0003824,GO:0005887,GO:0007156,GO:0007157,GO:0007165,GO:0010976,GO:0016020,GO:0042802,GO:0042803,GO:0043005,GO:0046982,GO:0048593,GO:0048666,GO:0050839,GO:1903385	catalytic activity|integral component of plasma membrane|homophilic cell adhesion via plasma membrane adhesion molecules|heterophilic cell-cell adhesion via plasma membrane cell adhesion molecules|signal transduction|positive regulation of neuron projection development|membrane|identical protein binding|protein homodimerization activity|neuron projection|protein heterodimerization activity|camera…
Tgm1	69.7483	93.2346	46.2619	0.496189	-1.01104	0.035668	0.730092	Down	0.156325	0.314868	0.302017	0.282679	0.468191	0.18267	1.02857	0.610695	60335	transglutaminase 1	GO:0003810,GO:0005912,GO:0009887,GO:0010838,GO:0016020,GO:0018149,GO:0030216,GO:0031224,GO:0031424,GO:0042802,GO:0045787,GO:0046872	protein-glutamine gamma-glutamyltransferase activity|adherens junction|animal organ morphogenesis|positive regulation of keratinocyte proliferation|membrane|peptide cross-linking|keratinocyte differentiation|intrinsic component of membrane|keratinization|identical protein binding|positive regulation of cell cycle|metal ion binding
Timd4	140.301	48.2097	232.392	4.82884	2.27168	0.00123453	0.184106	Up	0.427274	1.70159	3.07788	5.23204	0.424315	1.26984	0.167722	0.360355	497891		GO:0001786,GO:0043277	phosphatidylserine binding|apoptotic cell clearance
Tlcd2	10.7599	3.35519	18.1647	5.39939	2.4328	0.00100719	0.174137	Up	0.306111	0.141972	0.105607	0.136879	0.0105552	0.0104329	0.0500668	0.0684537	497955		GO:0005886,GO:0007009,GO:0016021,GO:0055088,GO:0055091,GO:0071709,GO:0097035	plasma membrane|plasma membrane organization|integral component of membrane|lipid homeostasis|phospholipid homeostasis|membrane assembly|regulation of membrane lipid distribution
Tmc4	10.4462	4.3035	16.5889	3.84323	1.94232	0.0027532	0.292146	Up	0.300919	0.191402	0.130512	0.0828045	0.0830097	0.0586054	0.0337492	0.0329597	308310	transmembrane channel-like 4	GO:0005887,GO:0008381,GO:0034220	integral component of plasma membrane|mechanosensitive ion channel activity|ion transmembrane transport
Tmem178b	8.35721	13.5981	3.1163	0.228079	-2.13239	0.0299942	0.687666	Down	0.00243451	0.0240877	0	0.00267964	0.0617843	0.0132757	0.0407739	0.0348425	679651	transmembrane protein 178B	GO:0016020,GO:0016021	membrane|integral component of membrane
Tmem200a	10.0356	2.6438	17.4274	6.59307	2.72095	0.0069633	0.43308	Up	0.00546051	0.216111	0.126595	0.0360619	0.0120504	0.00595538	0.0285795	0.0167465	498987	transmembrane protein 200A	GO:0016021	integral component of membrane
Tmie	38.1176	25.2483	50.9869	2.01093	1.00786	0.0207574	0.634382	Up	0.387911	0.356394	0.214125	0.164688	0.19567	0.0846133	0.121816	0.226602	501061	transmembrane inner ear	GO:0007605,GO:0016021,GO:0042472	sensory perception of sound|integral component of membrane|inner ear morphogenesis
Tmtc2	66.5781	95.7105	37.4457	0.391168	-1.35414	0.00843532	0.456232	Down	0.054048	0.128344	0.140221	0.0922095	0.259423	0.212206	0.0990076	0.580148	299762	transmembrane O-mannosyltransferase targeting cadherins 2	GO:0000030,GO:0004169,GO:0005783,GO:0005789,GO:0016021,GO:0035269,GO:0055074	mannosyltransferase activity|dolichyl-phosphate-mannose-protein mannosyltransferase activity|endoplasmic reticulum|endoplasmic reticulum membrane|integral component of membrane|protein O-linked mannosylation|calcium ion homeostasis
Top2a	45.5982	26.8396	64.3569	2.39636	1.26084	0.000233769	0.0942337	Up	0.287518	0.421812	0.366671	0.212797	0.147686	0.140568	0.098592	0.202706	360243	DNA topoisomerase II alpha	GO:0000228,GO:0000287,GO:0000712,GO:0000775,GO:0000793,GO:0000819,GO:0002244,GO:0003677,GO:0003682,GO:0003916,GO:0003918,GO:0005080,GO:0005524,GO:0005634,GO:0005654,GO:0005730,GO:0005737,GO:0005814,GO:0006265,GO:0006266,GO:0006974,GO:0007059,GO:0007143,GO:0007420,GO:0007568,GO:0008022,GO:0008094,GO:0008301,GO:0009330,GO:0010212,GO:0019899,GO:0021702,GO:0021707,GO:0030261,GO:0030263,GO:0032991,GO:…	nuclear chromosome|magnesium ion binding|resolution of meiotic recombination intermediates|chromosome, centromeric region|condensed chromosome|sister chromatid segregation|hematopoietic progenitor cell differentiation|DNA binding|chromatin binding|DNA topoisomerase activity|DNA topoisomerase type II (double strand cut, ATP-hydrolyzing) activity|protein kinase C binding|ATP binding|nucleus|nucleop…	rno01524	Platinum drug resistance
Tor3a	784.12	1096.43	471.813	0.430293	-1.21661	0.00010577	0.0575702	Down	4.77455	4.26157	4.626	2.21421	15.0497	11.0609	6.10752	8.8915	304884	torsin family 3, member A	GO:0005524,GO:0005635,GO:0005783,GO:0005788,GO:0016887,GO:0140603	ATP binding|nuclear envelope|endoplasmic reticulum|endoplasmic reticulum lumen|ATPase|ATP hydrolysis activity
Tox	58.0058	101.736	14.2758	0.140282	-2.83359	0.0225302	0.650225	Down	0.110401	0.173488	0.0358474	0.0428883	1.46182	1.44487	0.0543831	0.0265554	362481	thymocyte selection-associated high mobility group box	GO:0001779,GO:0002362,GO:0002364,GO:0002521,GO:0005634,GO:0006357,GO:0010976,GO:0021895,GO:0030098,GO:0031490,GO:0032825,GO:0043373,GO:0043375,GO:0048535,GO:0048541,GO:1901537,GO:1902232,GO:2000179	natural killer cell differentiation|CD4-positive, CD25-positive, alpha-beta regulatory T cell lineage commitment|NK T cell lineage commitment|leukocyte differentiation|nucleus|regulation of transcription by RNA polymerase II|positive regulation of neuron projection development|cerebral cortex neuron differentiation|lymphocyte differentiation|chromatin DNA binding|positive regulation of natural ki…			HMG
Tpd52l1	25.773	36.8944	14.6515	0.397939	-1.32938	0.0137535	0.562292	Down	0.125584	0.42602	0.297092	0.217217	0.277142	0.782657	0.769964	1.02706	689256	TPD52 like 1	GO:0000086,GO:0005737,GO:0042802,GO:0042803,GO:0043406,GO:0046330,GO:0048471,GO:2001235	G2/M transition of mitotic cell cycle|cytoplasm|identical protein binding|protein homodimerization activity|positive regulation of MAP kinase activity|positive regulation of JNK cascade|perinuclear region of cytoplasm|positive regulation of apoptotic signaling pathway
Tpsb2	12.7146	4.41795	21.0112	4.69038	2.22971	0.00152482	0.209428	Up	0.633921	0.403212	0.199955	0.67283	0.149888	0	0.118495	0.185156	29268	tryptase beta 2	GO:0004252,GO:0005615,GO:0006508,GO:0008201,GO:0008233	serine-type endopeptidase activity|extracellular space|proteolysis|heparin binding|peptidase activity	rno05164	Influenza A
Ttc12	15.9805	7.26453	24.6965	3.36898	1.75231	0.00239154	0.27642	Up	0.253289	0.156632	0.27089	0.113259	0.0698708	0.0258979	0.0331419	0.129466	300696	tetratricopeptide repeat domain 12	GO:0005737,GO:0005813,GO:0007288,GO:0070286	cytoplasm|centrosome|sperm axoneme assembly|axonemal dynein complex assembly
Uba7	321.639	208.766	434.511	2.08042	1.05687	0.00482322	0.372916	Up	3.38023	4.56757	1.77334	2.32921	1.94967	1.38627	0.921133	2.26324	301000	ubiquitin-like modifier activating enzyme 7	GO:0004839,GO:0004842,GO:0005524,GO:0005634,GO:0005737,GO:0006464,GO:0006974,GO:0016567,GO:0019782,GO:0019941,GO:0032020,GO:0032446	ubiquitin activating enzyme activity|ubiquitin-protein transferase activity|ATP binding|nucleus|cytoplasm|cellular protein modification process|cellular response to DNA damage stimulus|protein ubiquitination|ISG15 activating enzyme activity|modification-dependent protein catabolic process|ISG15-protein conjugation|protein modification by small protein conjugation	rno04120,rno05012,rno05022	Ubiquitin mediated proteolysis|Parkinson disease|Pathways of neurodegeneration - multiple diseases
Ube2c	13.055	6.04477	20.0652	3.32702	1.73423	0.00506308	0.379372	Up	0.45197	0.734671	0.712814	0.746218	0.0356222	0.176047	0.168967	0.46204	296368	ubiquitin-conjugating enzyme E2C	GO:0000151,GO:0000209,GO:0004842,GO:0005524,GO:0005634,GO:0005680,GO:0005829,GO:0005886,GO:0006511,GO:0010458,GO:0010994,GO:0016567,GO:0030071,GO:0031145,GO:0031536,GO:0044389,GO:0061631,GO:0070936,GO:0070979	ubiquitin ligase complex|protein polyubiquitination|ubiquitin-protein transferase activity|ATP binding|nucleus|anaphase-promoting complex|cytosol|plasma membrane|ubiquitin-dependent protein catabolic process|exit from mitosis|free ubiquitin chain polymerization|protein ubiquitination|regulation of mitotic metaphase/anaphase transition|anaphase-promoting complex-dependent catabolic process|positiv…	rno04120	Ubiquitin mediated proteolysis
Ugt1a6	485.287	259.746	710.828	2.73596	1.45205	0.000850088	0.164225	Up	6.30224	3.48313	15.8138	4.46494	3.9179	1.48942	3.11319	3.28855	113992	UDP glucuronosyltransferase family 1 member A6	GO:0001889,GO:0001972,GO:0005783,GO:0005789,GO:0006805,GO:0014070,GO:0015020,GO:0016021,GO:0018880,GO:0019899,GO:0032496,GO:0032870,GO:0032991,GO:0042803,GO:0043231,GO:0043434,GO:0044877,GO:0046982,GO:0052695,GO:0052696,GO:0052697,GO:0071385	liver development|retinoic acid binding|endoplasmic reticulum|endoplasmic reticulum membrane|xenobiotic metabolic process|response to organic cyclic compound|glucuronosyltransferase activity|integral component of membrane|4-chlorobiphenyl metabolic process|enzyme binding|response to lipopolysaccharide|cellular response to hormone stimulus|protein-containing complex|protein homodimerization activi…	rno00040,rno00053,rno00140,rno00830,rno00860,rno00980,rno00982,rno00983,rno04976,rno05204	Pentose and glucuronate interconversions|Ascorbate and aldarate metabolism|Steroid hormone biosynthesis|Retinol metabolism|Porphyrin and chlorophyll metabolism|Metabolism of xenobiotics by cytochrome P450|Drug metabolism - cytochrome P450|Drug metabolism - other enzymes|Bile secretion|Chemical carcinogenesis
Ugt1a7c	153.051	100.658	205.445	2.04024	1.02874	1.01873e-09	7.48562e-06	Up	1.92576	2.34676	2.76263	2.08374	1.47664	1.03235	1.27555	1.09	154516	UDP glucuronosyltransferase 1 family, polypeptide A7C	GO:0001889,GO:0005789,GO:0006711,GO:0014070,GO:0015020,GO:0016020,GO:0016021,GO:0019439,GO:0046226,GO:0052695,GO:0052696,GO:0052697	liver development|endoplasmic reticulum membrane|estrogen catabolic process|response to organic cyclic compound|glucuronosyltransferase activity|membrane|integral component of membrane|aromatic compound catabolic process|coumarin catabolic process|cellular glucuronidation|flavonoid glucuronidation|xenobiotic glucuronidation	rno00040,rno00053,rno00140,rno00830,rno00860,rno00980,rno00982,rno00983,rno04976,rno05204	Pentose and glucuronate interconversions|Ascorbate and aldarate metabolism|Steroid hormone biosynthesis|Retinol metabolism|Porphyrin and chlorophyll metabolism|Metabolism of xenobiotics by cytochrome P450|Drug metabolism - cytochrome P450|Drug metabolism - other enzymes|Bile secretion|Chemical carcinogenesis
Ugt2b17	8850.84	5083.9	12617.8	2.48196	1.31148	5.0627e-05	0.0332297	Up	175.482	99.8638	131.597	240.927	65.3618	95.3361	42.0658	78.0887	286954	UDP glucuronosyltransferase family 2 member B17	GO:0001972,GO:0005789,GO:0008194,GO:0008210,GO:0015020,GO:0016021,GO:0017144,GO:0032496,GO:0043231,GO:0052695,GO:0070980,GO:0071361,GO:0071378,GO:0071385,GO:0071394	retinoic acid binding|endoplasmic reticulum membrane|UDP-glycosyltransferase activity|estrogen metabolic process|glucuronosyltransferase activity|integral component of membrane|drug metabolic process|response to lipopolysaccharide|intracellular membrane-bounded organelle|cellular glucuronidation|biphenyl catabolic process|cellular response to ethanol|cellular response to growth hormone stimulus|c…	rno00040,rno00053,rno00140,rno00830,rno00860,rno00980,rno00982,rno00983,rno04976,rno05204	Pentose and glucuronate interconversions|Ascorbate and aldarate metabolism|Steroid hormone biosynthesis|Retinol metabolism|Porphyrin and chlorophyll metabolism|Metabolism of xenobiotics by cytochrome P450|Drug metabolism - cytochrome P450|Drug metabolism - other enzymes|Bile secretion|Chemical carcinogenesis
Xaf1	436.339	274.419	598.259	2.1792	1.1238	0.000248942	0.0942337	Up	4.67083	5.99251	6.84462	11.9258	5.35159	2.39724	4.114	2.88204	679600		GO:0005515,GO:0005634,GO:0005654,GO:0005739,GO:0006915,GO:0031333,GO:0035456	protein binding|nucleus|nucleoplasm|mitochondrion|apoptotic process|negative regulation of protein-containing complex assembly|response to interferon-beta
Xcl1	44.0124	29.3457	58.679	2.00092	1.00067	0.00571294	0.39963	Up	2.92732	3.67345	4.25643	6.36556	2.99371	2.95901	1.12106	2.26266	171371	X-C motif chemokine ligand 1	GO:0001916,GO:0002548,GO:0002690,GO:0002725,GO:0002726,GO:0005615,GO:0006935,GO:0006954,GO:0006955,GO:0007165,GO:0007186,GO:0007267,GO:0008009,GO:0009615,GO:0010820,GO:0030593,GO:0031640,GO:0032689,GO:0032703,GO:0032733,GO:0035782,GO:0042379,GO:0042803,GO:0043433,GO:0043547,GO:0045892,GO:0048020,GO:0048247,GO:0050727,GO:0051209,GO:0051281,GO:0061844,GO:0070098,GO:0070374,GO:0071346,GO:0071347,GO:…	positive regulation of T cell mediated cytotoxicity|monocyte chemotaxis|positive regulation of leukocyte chemotaxis|negative regulation of T cell cytokine production|positive regulation of T cell cytokine production|extracellular space|chemotaxis|inflammatory response|immune response|signal transduction|G protein-coupled receptor signaling pathway|cell-cell signaling|chemokine activity|response t…	rno04060,rno04061,rno04062	Cytokine-cytokine receptor interaction|Viral protein interaction with cytokine and cytokine receptor|Chemokine signaling pathway
Xlr4a	2.9038	5.29058	0.517014	0.0972169	-3.36265	0.036161	0.733538	Down	0	0	0	0.0237621	0.0952839	0.0117724	0.011299	0.143451	293841		GO:0000795,GO:0007286,GO:0051321	synaptonemal complex|spermatid development|meiotic cell cycle
Zap70	42.0189	27.3508	56.687	2.06804	1.04826	0.0175824	0.604991	Up	0.989136	0.342062	0.498289	0.348817	0.455645	0.251366	0.25131	0.225796	301348	zeta chain of T cell receptor associated protein kinase 70	GO:0001772,GO:0001784,GO:0002250,GO:0004672,GO:0004713,GO:0004714,GO:0004715,GO:0005102,GO:0005524,GO:0005737,GO:0005829,GO:0005886,GO:0005911,GO:0006468,GO:0006955,GO:0007169,GO:0016020,GO:0018108,GO:0030154,GO:0031234,GO:0035556,GO:0042101,GO:0043366,GO:0045059,GO:0045060,GO:0045061,GO:0045087,GO:0045121,GO:0045582,GO:0046638,GO:0046641,GO:0046777,GO:0050850,GO:0050852	immunological synapse|phosphotyrosine residue binding|adaptive immune response|protein kinase activity|protein tyrosine kinase activity|transmembrane receptor protein tyrosine kinase activity|non-membrane spanning protein tyrosine kinase activity|signaling receptor binding|ATP binding|cytoplasm|cytosol|plasma membrane|cell-cell junction|protein phosphorylation|immune response|transmembrane recept…	rno04014,rno04064,rno04650,rno04658,rno04659,rno04660,rno05135,rno05235,rno05340	Ras signaling pathway|NF-kappa B signaling pathway|Natural killer cell mediated cytotoxicity|Th1 and Th2 cell differentiation|Th17 cell differentiation|T cell receptor signaling pathway|Yersinia infection|PD-L1 expression and PD-1 checkpoint pathway in cancer|Primary immunodeficiency
Zfp541	31.369	49.5775	13.1605	0.265638	-1.91247	0.0185743	0.618252	Down	0.0576308	0.114043	0.0583218	0.0211445	0.365647	0.576159	0.0502718	0.0589149	308108	zinc finger protein 541	GO:0000118,GO:0003714,GO:0005634,GO:0005667,GO:0006357,GO:0016575,GO:0045892	histone deacetylase complex|transcription corepressor activity|nucleus|transcription regulator complex|regulation of transcription by RNA polymerase II|histone deacetylation|negative regulation of transcription, DNA-templated			zf-C2H2

## Sheet: LDG-vs-CG-diff-genes
gene_id	BaseMean_DESeq2	BaseMean_control_CG	BaseMean_case_LDG	FoldChange	log2FoldChange	p-value	q-value	Regulation	Expression_LDG_1	Expression_LDG_2	Expression_LDG_3	Expression_LDG_4	Expression_CG_1	Expression_CG_2	Expression_CG_3	Expression_CG_4	gene_Dbxref	description	GO_id	GO_term	pathway	pathway_description	TF_family
Abcb1b	1189.6	526.775	1852.43	3.5166	1.81418	0.040886	0.999954	Up	6.6533	0.978268	17.5715	20.1412	2.59285	2.07191	6.6266	1.78073	24646	ATP-binding cassette, subfamily B (MDR/TAP), member 1B	GO:0000139,GO:0001666,GO:0001890,GO:0005515,GO:0005524,GO:0005886,GO:0007420,GO:0007595,GO:0008559,GO:0010046,GO:0010212,GO:0014045,GO:0014070,GO:0016021,GO:0016324,GO:0032496,GO:0033189,GO:0033595,GO:0042493,GO:0042626,GO:0042908,GO:0042910,GO:0045332,GO:0046581,GO:0046685,GO:0048545,GO:0055085,GO:0061843,GO:0071217,GO:0071356,GO:0090554,GO:0090555,GO:0097327,GO:0098591,GO:0099038,GO:0099040,GO:…	Golgi membrane|response to hypoxia|placenta development|protein binding|ATP binding|plasma membrane|brain development|lactation|ABC-type xenobiotic transporter activity|response to mycotoxin|response to ionizing radiation|establishment of endothelial blood-brain barrier|response to organic cyclic compound|integral component of membrane|apical plasma membrane|response to lipopolysaccharide|respons…	rno02010,rno04976,rno05206,rno05226	ABC transporters|Bile secretion|MicroRNAs in cancer|Gastric cancer
Abcb9	19.4519	28.4375	10.4663	0.368832	-1.43896	0.0296466	0.999954	Down	0.0432041	0.0707561	0.0306473	0.0159081	0.0324099	0.0840899	0.199849	0.120107	63886	ATP binding cassette subfamily B member 9	GO:0002474,GO:0005524,GO:0005764,GO:0005765,GO:0005769,GO:0005783,GO:0005789,GO:0006518,GO:0015031,GO:0015421,GO:0015433,GO:0015440,GO:0015833,GO:0016021,GO:0019885,GO:0022857,GO:0030176,GO:0035672,GO:0042288,GO:0042626,GO:0042803,GO:0042824,GO:0043190,GO:0043231,GO:0046978,GO:0055085	antigen processing and presentation of peptide antigen via MHC class I|ATP binding|lysosome|lysosomal membrane|early endosome|endoplasmic reticulum|endoplasmic reticulum membrane|peptide metabolic process|protein transport|ABC-type oligopeptide transporter activity|ABC-type peptide antigen transporter activity|ABC-type peptide transporter activity|peptide transport|integral component of membrane|…	rno02010,rno04142	ABC transporters|Lysosome
Abcg2	315.225	436.431	194.02	0.444493	-1.16977	0.0373872	0.999954	Down	0.993065	2.46942	0.554359	0.645069	4.85099	3.41301	2.10235	0.817688	312382	ATP binding cassette subfamily G member 2	GO:0005524,GO:0005634,GO:0005654,GO:0005886,GO:0007568,GO:0008092,GO:0008514,GO:0008559,GO:0010039,GO:0015143,GO:0015225,GO:0015562,GO:0015711,GO:0015747,GO:0015878,GO:0016020,GO:0016021,GO:0016324,GO:0019389,GO:0031526,GO:0031966,GO:0032217,GO:0032218,GO:0032496,GO:0032868,GO:0042626,GO:0042802,GO:0042803,GO:0042887,GO:0042910,GO:0043278,GO:0045121,GO:0046415,GO:0051593,GO:0055085,GO:0060136,GO:…	ATP binding|nucleus|nucleoplasm|plasma membrane|aging|cytoskeletal protein binding|organic anion transmembrane transporter activity|ABC-type xenobiotic transporter activity|response to iron ion|urate transmembrane transporter activity|biotin transmembrane transporter activity|efflux transmembrane transporter activity|organic anion transport|urate transport|biotin transport|membrane|integral compo…	rno01523,rno02010,rno04976	Antifolate resistance|ABC transporters|Bile secretion
Acot1	37.6679	64.5399	10.7959	0.168031	-2.5732	0.00429666	0.750194	Down	0.483956	0.189875	0.0162771	0.0506938	2.04838	1.54825	0.718501	0.111633	50559	acyl-CoA thioesterase 1	GO:0000038,GO:0001676,GO:0005829,GO:0006631,GO:0006637,GO:0010667,GO:0016290,GO:0016790,GO:0047617,GO:0052689,GO:0102991	very long-chain fatty acid metabolic process|long-chain fatty acid metabolic process|cytosol|fatty acid metabolic process|acyl-CoA metabolic process|negative regulation of cardiac muscle cell apoptotic process|palmitoyl-CoA hydrolase activity|thiolester hydrolase activity|acyl-CoA hydrolase activity|carboxylic ester hydrolase activity|myristoyl-CoA hydrolase activity	rno00062,rno01040,rno04913	Fatty acid elongation|Biosynthesis of unsaturated fatty acids|Ovarian steroidogenesis
Acta1	18.4488	0	36.8976	202.727	7.66339	0.0235974	0.999954	Up	2.91359	0.0173744	0.0178731	0	0	0	0	0	29437	actin, alpha 1, skeletal muscle	GO:0001725,GO:0005524,GO:0005737,GO:0005865,GO:0005869,GO:0005884,GO:0009612,GO:0009991,GO:0010226,GO:0010628,GO:0015629,GO:0030017,GO:0030027,GO:0030175,GO:0030240,GO:0043503,GO:0044297,GO:0048545,GO:0048741,GO:0071417,GO:0090131	stress fiber|ATP binding|cytoplasm|striated muscle thin filament|dynactin complex|actin filament|response to mechanical stimulus|response to extracellular stimulus|response to lithium ion|positive regulation of gene expression|actin cytoskeleton|sarcomere|lamellipodium|filopodium|skeletal muscle thin filament assembly|skeletal muscle fiber adaptation|cell body|response to steroid hormone|skeletal…
Adgrg2	8.11946	1.48223	14.7567	9.93075	3.3119	0.0470909	0.999954	Up	0.0054897	0	0.021418	0.277936	0	0	0.0161153	0.0157382	266735	adhesion G protein-coupled receptor G2	GO:0004930,GO:0005829,GO:0005886,GO:0005887,GO:0007166,GO:0007189,GO:0016324	G protein-coupled receptor activity|cytosol|plasma membrane|integral component of plasma membrane|cell surface receptor signaling pathway|adenylate cyclase-activating G protein-coupled receptor signaling pathway|apical plasma membrane
Akr1c13	2027.83	1088.55	2967.11	2.72521	1.44637	0.000518928	0.306039	Up	25.2748	21.5184	27.5352	46.4791	25.6715	5.97348	9.36128	6.85671	361266	aldo-keto reductase family 1, member C13	GO:0004032,GO:0005829,GO:0008202,GO:0016229,GO:0047086,GO:0047834	alditol:NADP+ 1-oxidoreductase activity|cytosol|steroid metabolic process|steroid dehydrogenase activity|ketosteroid monooxygenase activity|D-threo-aldose 1-dehydrogenase activity
Anks6	10.4142	13.9636	6.86467	0.494784	-1.01513	0.0496927	0.999954	Down	0.0554516	0.0262883	0.0486772	0.0224595	0.0857946	0.0452268	0.0922422	0.0900843	362515	ankyrin repeat and sterile alpha motif domain containing 6	GO:0001701,GO:0001822,GO:0005515,GO:0005737,GO:0007368,GO:0007507,GO:0042802,GO:0097543	in utero embryonic development|kidney development|protein binding|cytoplasm|determination of left/right symmetry|heart development|identical protein binding|ciliary inversin compartment
Apobec3	18.4913	12.2397	24.7428	2.02519	1.01806	0.0467905	0.999954	Up	0.368849	0.167868	0.330983	0.567699	0.228273	0.270753	0.115496	0.112794	315137	apolipoprotein B mRNA editing enzyme catalytic subunit 3	GO:0000932,GO:0002244,GO:0003723,GO:0004126,GO:0005634,GO:0005654,GO:0005737,GO:0005829,GO:0008270,GO:0009972,GO:0010529,GO:0016554,GO:0016787,GO:0045071,GO:0045087,GO:0045869,GO:0047844,GO:0048525,GO:0050688,GO:0051607,GO:0070383,GO:0080111,GO:1903900	P-body|hematopoietic progenitor cell differentiation|RNA binding|cytidine deaminase activity|nucleus|nucleoplasm|cytoplasm|cytosol|zinc ion binding|cytidine deamination|negative regulation of transposition|cytidine to uridine editing|hydrolase activity|negative regulation of viral genome replication|innate immune response|negative regulation of single stranded viral RNA replication via double str…	rno05170	Human immunodeficiency virus 1 infection
Aqp3	2.76971	5.31053	0.228898	0.0572397	-4.12684	0.0268339	0.999954	Down	0.0146392	0	0	0	0	0.0149248	0.229195	0.0559582	65133	aquaporin 3 (Gill blood group)	GO:0002684,GO:0005654,GO:0005737,GO:0005886,GO:0005911,GO:0006833,GO:0015204,GO:0015250,GO:0015254,GO:0015288,GO:0015793,GO:0015840,GO:0016021,GO:0016323,GO:0032526,GO:0042476,GO:0042802,GO:0046930,GO:0055085,GO:0070295,GO:0071456,GO:0071918,GO:0090650	positive regulation of immune system process|nucleoplasm|cytoplasm|plasma membrane|cell-cell junction|water transport|urea transmembrane transporter activity|water channel activity|glycerol channel activity|porin activity|glycerol transport|urea transport|integral component of membrane|basolateral plasma membrane|response to retinoic acid|odontogenesis|identical protein binding|pore complex|trans…	rno04962	Vasopressin-regulated water reabsorption
Arhgap19	21.7027	30.036	13.3694	0.448872	-1.15562	0.0227954	0.999954	Down	0.124601	0.0614331	0.0583353	0.0252334	0.195353	0.208332	0.0780311	0.123834	679082		GO:0005096,GO:0005737,GO:0005886,GO:0007165,GO:0043231,GO:0050790,GO:0051056	GTPase activator activity|cytoplasm|plasma membrane|signal transduction|intracellular membrane-bounded organelle|regulation of catalytic activity|regulation of small GTPase mediated signal transduction
Atf3	150.653	211.2	90.1056	0.426657	-1.22885	0.0280677	0.999954	Down	0.94299	1.71264	1.07522	0.914498	1.27405	1.65196	6.70602	1.34537	25389	activating transcription factor 3	GO:0000122,GO:0000976,GO:0000977,GO:0000978,GO:0000981,GO:0001227,GO:0001228,GO:0001709,GO:0003677,GO:0003700,GO:0005634,GO:0005654,GO:0005730,GO:0006094,GO:0006357,GO:0008284,GO:0010628,GO:0030968,GO:0034198,GO:0035914,GO:0042802,GO:0042803,GO:0045892,GO:0045944,GO:0046982,GO:0070373,GO:1903984,GO:1990440,GO:1990622,GO:1990837	negative regulation of transcription by RNA polymerase II|transcription cis-regulatory region binding|RNA polymerase II transcription regulatory region sequence-specific DNA binding|RNA polymerase II cis-regulatory region sequence-specific DNA binding|DNA-binding transcription factor activity, RNA polymerase II-specific|DNA-binding transcription repressor activity, RNA polymerase II-specific|DNA-…			TF_bZIP
Atp2a1	8.76197	1.60653	15.9174	9.76702	3.28792	0.0419288	0.999954	Up	0.449591	0	0.00743249	0.0617278	0.0392998	0	0	0.014564	116601	ATPase sarcoplasmic/endoplasmic reticulum Ca2+ transporting 1	GO:0005338,GO:0005388,GO:0005509,GO:0005515,GO:0005524,GO:0005739,GO:0005783,GO:0005789,GO:0005793,GO:0006816,GO:0006874,GO:0006937,GO:0006942,GO:0008553,GO:0008637,GO:0015931,GO:0016020,GO:0016021,GO:0016529,GO:0016887,GO:0030899,GO:0031448,GO:0031673,GO:0031674,GO:0032470,GO:0032471,GO:0033017,GO:0034976,GO:0042803,GO:0043231,GO:0043434,GO:0045988,GO:0048471,GO:0051561,GO:0051659,GO:0070059,GO:…	nucleotide-sugar transmembrane transporter activity|P-type calcium transporter activity|calcium ion binding|protein binding|ATP binding|mitochondrion|endoplasmic reticulum|endoplasmic reticulum membrane|endoplasmic reticulum-Golgi intermediate compartment|calcium ion transport|cellular calcium ion homeostasis|regulation of muscle contraction|regulation of striated muscle contraction|P-type proton…	rno04020,rno04022,rno04024,rno04260,rno04261,rno04919,rno04972,rno05010,rno05017,rno05022,rno05410,rno05412,rno05414,rno05415	Calcium signaling pathway|cGMP-PKG signaling pathway|cAMP signaling pathway|Cardiac muscle contraction|Adrenergic signaling in cardiomyocytes|Thyroid hormone signaling pathway|Pancreatic secretion|Alzheimer disease|Spinocerebellar ataxia|Pathways of neurodegeneration - multiple diseases|Hypertrophic cardiomyopathy|Arrhythmogenic right ventricular cardiomyopathy|Dilated cardiomyopathy|Diabetic car…
Atp6ap1l	48.9511	27.244	70.6583	2.58993	1.37291	0.0113598	0.960257	Up	0.236549	0.102797	0.52874	0.499006	0.101663	0.0753639	0.144667	0.216633	361875	ATPase H+ transporting accessory protein 1 like	GO:0016021,GO:0030641,GO:0033180,GO:0033181,GO:1902600	integral component of membrane|regulation of cellular pH|proton-transporting V-type ATPase, V1 domain|plasma membrane proton-transporting V-type ATPase complex|proton transmembrane transport
Bhlha15	60.9085	34.4877	87.3294	2.53616	1.34264	0.00370654	0.726435	Up	0.912509	0.312039	0.948397	0.454417	0.192873	0.137259	0.45377	0.24302	25334	basic helix-loop-helix family, member a15	GO:0000977,GO:0000978,GO:0000981,GO:0001228,GO:0003677,GO:0005634,GO:0006357,GO:0006851,GO:0007030,GO:0007186,GO:0007267,GO:0010832,GO:0019722,GO:0030182,GO:0030968,GO:0042149,GO:0042593,GO:0042802,GO:0045944,GO:0046983,GO:0048312,GO:0048469,GO:1990837	RNA polymerase II transcription regulatory region sequence-specific DNA binding|RNA polymerase II cis-regulatory region sequence-specific DNA binding|DNA-binding transcription factor activity, RNA polymerase II-specific|DNA-binding transcription activator activity, RNA polymerase II-specific|DNA binding|nucleus|regulation of transcription by RNA polymerase II|mitochondrial calcium ion transmembra…	rno04950	Maturity onset diabetes of the young	bHLH
C1qtnf3	32.1437	57.9092	6.37818	0.110388	-3.17934	0.00300436	0.679075	Down	0.183081	0.0247984	0.0255102	0.105933	0.0269774	0.0799942	1.81706	1.02474	294806	C1q and TNF related 3	GO:0001819,GO:0005576,GO:0005615,GO:0010629,GO:0032715,GO:0032991,GO:0035356,GO:0042593,GO:0042802,GO:0045444,GO:0045721,GO:0050728,GO:0051897,GO:0070165,GO:0070374,GO:0071638,GO:1901223	positive regulation of cytokine production|extracellular region|extracellular space|negative regulation of gene expression|negative regulation of interleukin-6 production|protein-containing complex|cellular triglyceride homeostasis|glucose homeostasis|identical protein binding|fat cell differentiation|negative regulation of gluconeogenesis|negative regulation of inflammatory response|positive reg…
Camk2b	5.69299	1.98419	9.40179	4.76396	2.25216	0.00494626	0.755311	Up	0.0807348	0.0883256	0.0363444	0.0251537	0.0128116	0.0126631	0.0121539	0.0118695	24245	calcium/calmodulin-dependent protein kinase II beta	GO:0000082,GO:0002030,GO:0004674,GO:0004683,GO:0005515,GO:0005516,GO:0005524,GO:0005737,GO:0005815,GO:0005829,GO:0005954,GO:0006468,GO:0006816,GO:0010976,GO:0014069,GO:0018105,GO:0019901,GO:0030425,GO:0032222,GO:0032430,GO:0033017,GO:0042802,GO:0042803,GO:0043005,GO:0043204,GO:0043274,GO:0046686,GO:0046777,GO:0048169,GO:0048858,GO:0050885,GO:0051233,GO:0060466,GO:0061003,GO:0090129,GO:0098973,GO:…	G1/S transition of mitotic cell cycle|inhibitory G protein-coupled receptor phosphorylation|protein serine/threonine kinase activity|calmodulin-dependent protein kinase activity|protein binding|calmodulin binding|ATP binding|cytoplasm|microtubule organizing center|cytosol|calcium- and calmodulin-dependent protein kinase complex|protein phosphorylation|calcium ion transport|positive regulation of …	rno04012,rno04020,rno04024,rno04066,rno04114,rno04217,rno04261,rno04310,rno04360,rno04713,rno04720,rno04722,rno04725,rno04728,rno04740,rno04750,rno04911,rno04912,rno04916,rno04921,rno04922,rno04925,rno04934,rno04971,rno05012,rno05022,rno05031,rno05152,rno05200,rno05205,rno05214,rno05415,rno05417	ErbB signaling pathway|Calcium signaling pathway|cAMP signaling pathway|HIF-1 signaling pathway|Oocyte meiosis|Necroptosis|Adrenergic signaling in cardiomyocytes|Wnt signaling pathway|Axon guidance|Circadian entrainment|Long-term potentiation|Neurotrophin signaling pathway|Cholinergic synapse|Dopaminergic synapse|Olfactory transduction|Inflammatory mediator regulation of TRP channels|Insulin secr…
Ccdc57	7.47465	4.43217	10.5171	2.36687	1.24298	0.0286989	0.999954	Up	0.0222031	0.0252622	0.0238218	0.0202339	0.0114508	0.00679088	0.0130356	0.00848709	688324		GO:0000086,GO:0005813,GO:0005814,GO:0005876,GO:0007020,GO:0007099,GO:0034451,GO:0045931,GO:0060271	G2/M transition of mitotic cell cycle|centrosome|centriole|spindle microtubule|microtubule nucleation|centriole replication|centriolar satellite|positive regulation of mitotic cell cycle|cilium assembly
Ccl17	3.1628	0.451479	5.87412	12.1166	3.59892	0.0347131	0.999954	Up	0.560651	0	0.364561	1.23001	0.192764	0	0	0	117518	C-C motif chemokine ligand 17	GO:0002548,GO:0005615,GO:0006954,GO:0007186,GO:0008009,GO:0030593,GO:0031640,GO:0031729,GO:0043547,GO:0045662,GO:0048020,GO:0048247,GO:0061844,GO:0070098,GO:0070374,GO:0071346,GO:0071347,GO:0071356	monocyte chemotaxis|extracellular space|inflammatory response|G protein-coupled receptor signaling pathway|chemokine activity|neutrophil chemotaxis|killing of cells of other organism|CCR4 chemokine receptor binding|positive regulation of GTPase activity|negative regulation of myoblast differentiation|CCR chemokine receptor binding|lymphocyte chemotaxis|antimicrobial humoral immune response mediat…	rno04060,rno04061,rno04062,rno04625,rno04657	Cytokine-cytokine receptor interaction|Viral protein interaction with cytokine and cytokine receptor|Chemokine signaling pathway|C-type lectin receptor signaling pathway|IL-17 signaling pathway
Ccne2	21.5962	29.4866	13.7057	0.466226	-1.1009	0.0158666	0.999954	Down	0.0898501	0.0929363	0.175274	0.0827087	0.134803	0.258154	0.231788	0.32784	362485	cyclin E2	GO:0000079,GO:0000082,GO:0000307,GO:0000723,GO:0005634,GO:0005737,GO:0005813,GO:0006270,GO:0007129,GO:0016538,GO:0019901,GO:0044772,GO:0051726,GO:0070192,GO:0097134,GO:0097135,GO:1903827	regulation of cyclin-dependent protein serine/threonine kinase activity|G1/S transition of mitotic cell cycle|cyclin-dependent protein kinase holoenzyme complex|telomere maintenance|nucleus|cytoplasm|centrosome|DNA replication initiation|homologous chromosome pairing at meiosis|cyclin-dependent protein serine/threonine kinase regulator activity|protein kinase binding|mitotic cell cycle phase tran…	rno04110,rno04114,rno04115,rno04151,rno04218,rno04934,rno05161,rno05162,rno05165,rno05166,rno05169,rno05200,rno05203,rno05206,rno05215,rno05222,rno05226	Cell cycle|Oocyte meiosis|p53 signaling pathway|PI3K-Akt signaling pathway|Cellular senescence|Cushing syndrome|Hepatitis B|Measles|Human papillomavirus infection|Human T-cell leukemia virus 1 infection|Epstein-Barr virus infection|Pathways in cancer|Viral carcinogenesis|MicroRNAs in cancer|Prostate cancer|Small cell lung cancer|Gastric cancer
Cd209a	14.9725	21.6101	8.33495	0.384229	-1.37996	0.00484644	0.755311	Down	0.107773	0.0851546	0.192718	0.200068	0.277911	0.311316	0.492136	0.463458	288375	CD209a antigen	GO:0005537,GO:0009986,GO:0016021,GO:0097367	mannose binding|cell surface|integral component of membrane|carbohydrate derivative binding	rno04145,rno04625,rno05152,rno05162	Phagosome|C-type lectin receptor signaling pathway|Tuberculosis|Measles
Cenpp	6.53431	9.78664	3.28199	0.332253	-1.58965	0.0161621	0.999954	Down	0.0400465	0.0759403	0.0781202	0.0608248	0.206533	0.10207	0.235116	0.24875	679342		GO:0000775,GO:0005634,GO:0005654,GO:0005730,GO:0034080	chromosome, centromeric region|nucleus|nucleoplasm|nucleolus|CENP-A containing nucleosome assembly
Clvs1	5.08154	8.1577	2.00539	0.245265	-2.02759	0.00671405	0.775872	Down	0.0153648	0.0145681	0.0149863	0.0155579	0.063393	0.0469937	0.0826905	0.0587317	366311	clavesin 1	GO:0005768,GO:0005802,GO:0007040,GO:0030136,GO:0031901,GO:0080025,GO:1902936	endosome|trans-Golgi network|lysosome organization|clathrin-coated vesicle|early endosome membrane|phosphatidylinositol-3,5-bisphosphate binding|phosphatidylinositol bisphosphate binding
Cnpy1	3.22523	6.20602	0.244426	0.0489255	-4.35327	0.00330974	0.714206	Down	0	0	0.00642378	0	0.00679323	0.0201435	0.0580004	0.0755247	685001
Cnr1	9.00099	12.4141	5.58785	0.447235	-1.1609	0.0392719	0.999954	Down	0.0125939	0.0278621	0.0245674	0.0255044	0.0692808	0.064198	0.0451854	0.0320933	25248	cannabinoid receptor 1	GO:0002866,GO:0004930,GO:0004949,GO:0005515,GO:0005737,GO:0005739,GO:0005741,GO:0005886,GO:0007186,GO:0007188,GO:0007189,GO:0007283,GO:0007413,GO:0007568,GO:0007584,GO:0007611,GO:0007613,GO:0010976,GO:0014063,GO:0015629,GO:0019216,GO:0019222,GO:0019233,GO:0030424,GO:0030426,GO:0031622,GO:0031999,GO:0032228,GO:0032496,GO:0032592,GO:0033004,GO:0033602,GO:0035094,GO:0038171,GO:0042220,GO:0042593,GO:…	positive regulation of acute inflammatory response to antigenic stimulus|G protein-coupled receptor activity|cannabinoid receptor activity|protein binding|cytoplasm|mitochondrion|mitochondrial outer membrane|plasma membrane|G protein-coupled receptor signaling pathway|adenylate cyclase-modulating G protein-coupled receptor signaling pathway|adenylate cyclase-activating G protein-coupled receptor …	rno04015,rno04080,rno04714,rno04723	Rap1 signaling pathway|Neuroactive ligand-receptor interaction|Thermogenesis|Retrograde endocannabinoid signaling
Cox7a2l2	63.2719	37.7752	88.7687	2.35465	1.23551	0.00516801	0.755311	Up	11.929	2.81355	3.47318	3.36528	2.63227	2.29923	1.85834	2.26858	688386		GO:0004129,GO:0006119,GO:0016021,GO:0022900,GO:1902600	cytochrome-c oxidase activity|oxidative phosphorylation|integral component of membrane|electron transport chain|proton transmembrane transport	rno00190,rno04260,rno04714,rno04932,rno05010,rno05012,rno05014,rno05016,rno05020,rno05022,rno05415	Oxidative phosphorylation|Cardiac muscle contraction|Thermogenesis|Non-alcoholic fatty liver disease|Alzheimer disease|Parkinson disease|Amyotrophic lateral sclerosis|Huntington disease|Prion disease|Pathways of neurodegeneration - multiple diseases|Diabetic cardiomyopathy
Cxcl6	5.90529	10.2798	1.53076	0.147824	-2.75805	0.0243028	0.999954	Down	0.0169675	0	0.0330992	0.0515425	0.0700057	0.0172986	0.514692	0.0810728	60665	C-X-C motif chemokine ligand 6	GO:0001776,GO:0005615,GO:0006952,GO:0006954,GO:0007165,GO:0008009,GO:0010332,GO:0010976,GO:0030593,GO:0030901,GO:0031100,GO:0032496,GO:0032642,GO:0042119,GO:0045236,GO:0046427,GO:0061844,GO:0070098,GO:0070951,GO:0071222	leukocyte homeostasis|extracellular space|defense response|inflammatory response|signal transduction|chemokine activity|response to gamma radiation|positive regulation of neuron projection development|neutrophil chemotaxis|midbrain development|animal organ regeneration|response to lipopolysaccharide|regulation of chemokine production|neutrophil activation|CXCR chemokine receptor binding|positive …	rno04060,rno04061,rno04062,rno04657,rno04668,rno05133,rno05323	Cytokine-cytokine receptor interaction|Viral protein interaction with cytokine and cytokine receptor|Chemokine signaling pathway|IL-17 signaling pathway|TNF signaling pathway|Pertussis|Rheumatoid arthritis
Cyp2b2	3993.71	1752.89	6234.53	3.55686	1.8306	0.0346217	0.999954	Up	95.7692	135.485	32.9322	68.5153	2.82681	50.1391	25.9721	12.9507	361523	cytochrome P450, family 2, subfamily b, polypeptide 2	GO:0005506,GO:0005737,GO:0005789,GO:0006082,GO:0006805,GO:0007568,GO:0008392,GO:0008395,GO:0010038,GO:0014070,GO:0016020,GO:0016491,GO:0016712,GO:0017144,GO:0018933,GO:0019373,GO:0020037,GO:0042738,GO:0043231,GO:0051592,GO:0070330	iron ion binding|cytoplasm|endoplasmic reticulum membrane|organic acid metabolic process|xenobiotic metabolic process|aging|arachidonic acid epoxygenase activity|steroid hydroxylase activity|response to metal ion|response to organic cyclic compound|membrane|oxidoreductase activity|oxidoreductase activity, acting on paired donors, with incorporation or reduction of molecular oxygen, reduced flavin…	rno00140,rno00590,rno00830,rno05204	Steroid hormone biosynthesis|Arachidonic acid metabolism|Retinol metabolism|Chemical carcinogenesis
Derl3	36.435	51.2343	21.6357	0.424161	-1.23732	0.00437936	0.750194	Down	0.226855	0.12099	0.16595	0.100497	0.182807	0.332466	0.346844	0.575841	690315	derlin 3	GO:0000839,GO:0005047,GO:0018279,GO:0030176,GO:0030433,GO:0030968,GO:0044877,GO:0051787,GO:1904153,GO:1990381	Hrd1p ubiquitin ligase ERAD-L complex|signal recognition particle binding|protein N-linked glycosylation via asparagine|integral component of endoplasmic reticulum membrane|ubiquitin-dependent ERAD pathway|endoplasmic reticulum unfolded protein response|protein-containing complex binding|misfolded protein binding|negative regulation of retrograde protein transport, ER to cytosol|ubiquitin-specifi…	rno04141	Protein processing in endoplasmic reticulum
Dnah6	19.1806	26.7318	11.6295	0.439495	-1.18608	0.0162556	0.999954	Down	0.0492113	0.0116649	0.0219996	0.0145337	0.0465298	0.039719	0.0722308	0.0607437	117250		GO:0005524,GO:0005858,GO:0005874,GO:0007018,GO:0008569,GO:0030286,GO:0045505,GO:0051959,GO:0060285	ATP binding|axonemal dynein complex|microtubule|microtubule-based movement|ATP-dependent microtubule motor activity, minus-end-directed|dynein complex|dynein intermediate chain binding|dynein light intermediate chain binding|cilium-dependent cell motility	rno05014,rno05016,rno05022	Amyotrophic lateral sclerosis|Huntington disease|Pathways of neurodegeneration - multiple diseases
Dnah8	18.7454	5.08166	32.4092	6.40554	2.67932	0.0061573	0.773092	Up	0.0124952	0.132013	0.0121874	0.0596464	0.0018412	0.0163787	0.00174667	0.0153523	207117		GO:0005524,GO:0005874,GO:0005930,GO:0007018,GO:0008569,GO:0030286,GO:0036126,GO:0036157,GO:0036158,GO:0045505,GO:0051959,GO:0097228	ATP binding|microtubule|axoneme|microtubule-based movement|ATP-dependent microtubule motor activity, minus-end-directed|dynein complex|sperm flagellum|outer dynein arm|outer dynein arm assembly|dynein intermediate chain binding|dynein light intermediate chain binding|sperm principal piece	rno05014,rno05016,rno05022	Amyotrophic lateral sclerosis|Huntington disease|Pathways of neurodegeneration - multiple diseases
Dusp26	13.8956	1.98112	25.8101	13.0163	3.70225	0.000421422	0.295638	Up	0.0790359	0.0449629	0.447118	0.992366	0.0163046	0.0322312	0.0154675	0.0604228	306527	dual specificity phosphatase 26	GO:0000122,GO:0002039,GO:0004647,GO:0004721,GO:0004725,GO:0005634,GO:0005654,GO:0005737,GO:0005794,GO:0006470,GO:0008138,GO:0035335,GO:0044387,GO:0045785,GO:0061629,GO:0070373,GO:0106306,GO:0106307,GO:1902310	negative regulation of transcription by RNA polymerase II|p53 binding|phosphoserine phosphatase activity|phosphoprotein phosphatase activity|protein tyrosine phosphatase activity|nucleus|nucleoplasm|cytoplasm|Golgi apparatus|protein dephosphorylation|protein tyrosine/serine/threonine phosphatase activity|peptidyl-tyrosine dephosphorylation|negative regulation of protein kinase activity by regulat…
Ednra	323.199	571.441	74.9561	0.131167	-2.93053	0.00494213	0.755311	Down	0.534515	0.20467	0.270701	0.520418	0.238558	0.33535	4.61172	6.3702	24326	endothelin receptor type A	GO:0001569,GO:0001666,GO:0001701,GO:0001821,GO:0001934,GO:0003094,GO:0004962,GO:0005886,GO:0007193,GO:0007204,GO:0007205,GO:0007266,GO:0007507,GO:0007568,GO:0007585,GO:0008217,GO:0008284,GO:0010827,GO:0014032,GO:0014070,GO:0014824,GO:0016020,GO:0016021,GO:0019233,GO:0030315,GO:0031965,GO:0032496,GO:0042310,GO:0042482,GO:0043066,GO:0043084,GO:0043278,GO:0045121,GO:0048144,GO:0048484,GO:0048659,GO:…	branching involved in blood vessel morphogenesis|response to hypoxia|in utero embryonic development|histamine secretion|positive regulation of protein phosphorylation|glomerular filtration|endothelin receptor activity|plasma membrane|adenylate cyclase-inhibiting G protein-coupled receptor signaling pathway|positive regulation of cytosolic calcium ion concentration|protein kinase C-activating G pr…	rno04020,rno04022,rno04024,rno04080,rno04270,rno04924,rno05200	Calcium signaling pathway|cGMP-PKG signaling pathway|cAMP signaling pathway|Neuroactive ligand-receptor interaction|Vascular smooth muscle contraction|Renin secretion|Pathways in cancer
Ephx2	4417.62	6094.02	2741.23	0.449817	-1.15259	0.00677182	0.775872	Down	11.8052	38.4309	59.9534	27.6549	85.3703	96.4693	49.5228	87.1227	65030	epoxide hydrolase 2	GO:0000287,GO:0002539,GO:0004301,GO:0005777,GO:0005829,GO:0006954,GO:0009636,GO:0010628,GO:0015643,GO:0016311,GO:0016787,GO:0016791,GO:0019233,GO:0019439,GO:0033885,GO:0042577,GO:0042632,GO:0042803,GO:0043651,GO:0045777,GO:0046272,GO:0046839,GO:0052642,GO:0090181,GO:0097176	magnesium ion binding|prostaglandin production involved in inflammatory response|epoxide hydrolase activity|peroxisome|cytosol|inflammatory response|response to toxic substance|positive regulation of gene expression|toxic substance binding|dephosphorylation|hydrolase activity|phosphatase activity|sensory perception of pain|aromatic compound catabolic process|10-hydroxy-9-(phosphonooxy)octadecanoa…	rno00590,rno04146	Arachidonic acid metabolism|Peroxisome
Evc2	101.287	157.259	45.3136	0.288681	-1.79245	0.0140635	0.999954	Down	0.551687	0.047553	0.16143	0.177743	0.858743	1.72826	0.157042	0.393007	289711	EvC ciliary complex subunit 2	GO:0005634,GO:0005737,GO:0005856,GO:0005929,GO:0007224,GO:0016021,GO:0060170,GO:0098797	nucleus|cytoplasm|cytoskeleton|cilium|smoothened signaling pathway|integral component of membrane|ciliary membrane|plasma membrane protein complex	rno04340	Hedgehog signaling pathway
Fam110d	27.5724	18.3048	36.84	2.01711	1.01229	0.00182114	0.553399	Up	0.854613	0.829597	0.714484	0.556301	0.482729	0.435644	0.27875	0.311119	500563	family with sequence similarity 110, member D
Fam131a	30.6251	19.2996	41.9507	2.17255	1.11939	0.00342288	0.714206	Up	0.24449	0.289767	0.304709	0.27507	0.0770559	0.103858	0.126264	0.21417	100360487
Fmo6	19.5972	38.936	0.25837	0.0065791	-7.2479	0.0322764	0.999954	Down	0	0.00445116	0	0	0	0.684421	0	0	304922		GO:0004497,GO:0004499,GO:0005789,GO:0016021,GO:0050660,GO:0050661	monooxygenase activity|N,N-dimethylaniline monooxygenase activity|endoplasmic reticulum membrane|integral component of membrane|flavin adenine dinucleotide binding|NADP binding	rno00982	Drug metabolism - cytochrome P450
Fos	289.569	450.889	128.248	0.284435	-1.81383	0.017015	0.999954	Down	2.05631	1.50944	1.48807	3.25757	4.61833	18.8509	3.44008	2.13937	314322	Fos proto-oncogene, AP-1 transcription factor subunit	GO:0000976,GO:0000978,GO:0000979,GO:0000981,GO:0001228,GO:0001661,GO:0003677,GO:0003682,GO:0003690,GO:0003700,GO:0005515,GO:0005634,GO:0005654,GO:0005667,GO:0005737,GO:0005783,GO:0005829,GO:0006355,GO:0006357,GO:0006366,GO:0007179,GO:0007399,GO:0007565,GO:0007568,GO:0009409,GO:0009416,GO:0009612,GO:0009629,GO:0009636,GO:0010468,GO:0014070,GO:0016020,GO:0030431,GO:0031668,GO:0032496,GO:0032570,GO:…	transcription cis-regulatory region binding|RNA polymerase II cis-regulatory region sequence-specific DNA binding|RNA polymerase II core promoter sequence-specific DNA binding|DNA-binding transcription factor activity, RNA polymerase II-specific|DNA-binding transcription activator activity, RNA polymerase II-specific|conditioned taste aversion|DNA binding|chromatin binding|double-stranded DNA bin…	rno01522,rno04010,rno04024,rno04210,rno04380,rno04620,rno04657,rno04658,rno04659,rno04660,rno04662,rno04668,rno04713,rno04725,rno04728,rno04915,rno04917,rno04921,rno04926,rno04928,rno04932,rno04935,rno05031,rno05132,rno05133,rno05135,rno05140,rno05142,rno05161,rno05162,rno05166,rno05167,rno05170,rno05171,rno05200,rno05210,rno05224,rno05231,rno05235,rno05323,rno05417,rno05418	Endocrine resistance|MAPK signaling pathway|cAMP signaling pathway|Apoptosis|Osteoclast differentiation|Toll-like receptor signaling pathway|IL-17 signaling pathway|Th1 and Th2 cell differentiation|Th17 cell differentiation|T cell receptor signaling pathway|B cell receptor signaling pathway|TNF signaling pathway|Circadian entrainment|Cholinergic synapse|Dopaminergic synapse|Estrogen signaling pat…	TF_bZIP
Frzb	88.6776	55.174	122.181	2.22276	1.15235	0.00373761	0.726435	Up	1.8657	0.90272	0.994294	0.944576	0.476141	0.941245	0.301132	0.385989	295691	frizzled-related protein	GO:0005615,GO:0005737,GO:0008285,GO:0010721,GO:0014033,GO:0017147,GO:0030178,GO:0030308,GO:0035567,GO:0042472,GO:0043065,GO:0045600,GO:0060029,GO:0060070,GO:0061037,GO:0061053,GO:0070367,GO:0090090,GO:0090103	extracellular space|cytoplasm|negative regulation of cell population proliferation|negative regulation of cell development|neural crest cell differentiation|Wnt-protein binding|negative regulation of Wnt signaling pathway|negative regulation of cell growth|non-canonical Wnt signaling pathway|inner ear morphogenesis|positive regulation of apoptotic process|positive regulation of fat cell different…
Gadl1	75.3597	124.243	26.4765	0.213731	-2.22613	0.000119294	0.159768	Down	0.230808	0.10421	0.155442	0.0945967	0.589508	1.46789	0.172075	0.467388	367181				rno00410,rno00430,rno00770	beta-Alanine metabolism|Taurine and hypotaurine metabolism|Pantothenate and CoA biosynthesis
Galr3	19.0237	9.81031	28.2372	2.86926	1.52068	0.0346631	0.999954	Up	0.0211708	0.287715	0.234026	0.214369	0.0800688	0.0719462	0.0276212	0.101156	29235	galanin receptor 3	GO:0004966,GO:0005886,GO:0005887,GO:0005929,GO:0007187,GO:0007188,GO:0007194,GO:0007218,GO:0008528,GO:0016021,GO:0017046,GO:0045944,GO:0090663,GO:0097730	galanin receptor activity|plasma membrane|integral component of plasma membrane|cilium|G protein-coupled receptor signaling pathway, coupled to cyclic nucleotide second messenger|adenylate cyclase-modulating G protein-coupled receptor signaling pathway|negative regulation of adenylate cyclase activity|neuropeptide signaling pathway|G protein-coupled peptide receptor activity|integral component of…	rno04080	Neuroactive ligand-receptor interaction
Gdnf	331.22	458.96	203.479	0.443016	-1.17457	0.0209078	0.999954	Down	0.587711	0.840213	0.286618	1.86433	3.44779	2.20947	1.73424	1.24173	25453	glial cell derived neurotrophic factor	GO:0001656,GO:0001657,GO:0001658,GO:0001755,GO:0001759,GO:0001941,GO:0003337,GO:0005576,GO:0005615,GO:0005794,GO:0007165,GO:0007399,GO:0007422,GO:0008083,GO:0008283,GO:0008284,GO:0008584,GO:0009611,GO:0010468,GO:0021516,GO:0021784,GO:0030116,GO:0030182,GO:0030432,GO:0030901,GO:0030971,GO:0031175,GO:0032770,GO:0042803,GO:0043235,GO:0043524,GO:0045597,GO:0045944,GO:0048018,GO:0048255,GO:0048484,GO:…	metanephros development|ureteric bud development|branching involved in ureteric bud morphogenesis|neural crest cell migration|organ induction|postsynaptic membrane organization|mesenchymal to epithelial transition involved in metanephros morphogenesis|extracellular region|extracellular space|Golgi apparatus|signal transduction|nervous system development|peripheral nervous system development|growt…	rno04020	Calcium signaling pathway
Gfra2	6.88464	10.0545	3.71479	0.370543	-1.43229	0.0229751	0.999954	Down	0.02323	0.0220256	0.0528683	0.0156814	0.103831	0.0710498	0.0606157	0.0813968	25136	GDNF family receptor alpha 2	GO:0007169,GO:0007399,GO:0009897,GO:0016167,GO:0031225,GO:0031953,GO:0033139,GO:0033141,GO:0035860,GO:0038023,GO:0043235	transmembrane receptor protein tyrosine kinase signaling pathway|nervous system development|external side of plasma membrane|glial cell-derived neurotrophic factor receptor activity|anchored component of membrane|negative regulation of protein autophosphorylation|regulation of peptidyl-serine phosphorylation of STAT protein|positive regulation of peptidyl-serine phosphorylation of STAT protein|gl…
Glipr2	12.0586	5.82124	18.2959	3.17214	1.66546	0.00698408	0.785416	Up	0.427422	0.182368	0.416895	0.519354	0.0881743	0.130729	0.230031	0.0408454	679819		GO:0000139,GO:0005615,GO:0010634,GO:0010718,GO:0042803,GO:0070374	Golgi membrane|extracellular space|positive regulation of epithelial cell migration|positive regulation of epithelial to mesenchymal transition|protein homodimerization activity|positive regulation of ERK1 and ERK2 cascade
Gpat3	54.6439	89.7765	19.5113	0.218043	-2.19732	0.00981797	0.915432	Down	0.264741	0.0753045	0.344294	0.0178713	0.0637167	1.10662	1.13983	0.742112	305166	glycerol-3-phosphate acyltransferase 3	GO:0003841,GO:0004366,GO:0005783,GO:0005789,GO:0006072,GO:0008654,GO:0016021,GO:0016024,GO:0019432,GO:0032006,GO:0102420	1-acylglycerol-3-phosphate O-acyltransferase activity|glycerol-3-phosphate O-acyltransferase activity|endoplasmic reticulum|endoplasmic reticulum membrane|glycerol-3-phosphate metabolic process|phospholipid biosynthetic process|integral component of membrane|CDP-diacylglycerol biosynthetic process|triglyceride biosynthetic process|regulation of TOR signaling|sn-1-glycerol-3-phosphate C16:0-DCA-Co…	rno00561,rno00564	Glycerolipid metabolism|Glycerophospholipid metabolism
Gpr183	14.3695	9.06068	19.6783	2.1602	1.11117	0.0333412	0.999954	Up	0.0894342	0.154177	0.222044	0.156419	0.0587035	0.0414451	0.0716012	0.124313	679975	G protein-coupled receptor 183	GO:0002250,GO:0002312,GO:0002313,GO:0002407,GO:0004930,GO:0005886,GO:0006959,GO:0007186,GO:0008142,GO:0010818,GO:0016021,GO:0030316,GO:0030595,GO:0030890,GO:0036145,GO:0060326,GO:0061470,GO:0070374,GO:2000458	adaptive immune response|B cell activation involved in immune response|mature B cell differentiation involved in immune response|dendritic cell chemotaxis|G protein-coupled receptor activity|plasma membrane|humoral immune response|G protein-coupled receptor signaling pathway|oxysterol binding|T cell chemotaxis|integral component of membrane|osteoclast differentiation|leukocyte chemotaxis|positive…
Has3	1.3744	2.7488	0	0.0670745	-3.89809	0.0325453	0.999954	Down	0	0	0	0	0.0074865	0.00369986	0.0248576	0.00346801	266805	hyaluronan synthase 3	GO:0005634,GO:0005737,GO:0005887,GO:0030213,GO:0036117,GO:0042802,GO:0045226,GO:0045893,GO:0050501,GO:0085029,GO:1900106	nucleus|cytoplasm|integral component of plasma membrane|hyaluronan biosynthetic process|hyaluranon cable|identical protein binding|extracellular polysaccharide biosynthetic process|positive regulation of transcription, DNA-templated|hyaluronan synthase activity|extracellular matrix assembly|positive regulation of hyaluranon cable assembly
Hsf2bp	2.77758	4.78136	0.773798	0.157334	-2.6681	0.031097	0.999954	Down	0	0.00328612	0.00338045	0.00350938	0.0214492	0.00353344	0.010174	0.0331201	499413	heat shock transcription factor 2 binding protein	GO:0005694,GO:0007141,GO:0007144,GO:0007283,GO:1990918	chromosome|male meiosis I|female meiosis I|spermatogenesis|double-strand break repair involved in meiotic recombination
Kcnab1	3.46949	1.50242	5.43655	3.66064	1.8721	0.0493158	0.999954	Up	0.0312359	0.0355396	0.0548397	0.0126514	0.00644375	0.00636906	0.0183388	0.00596994	29737	potassium voltage-gated channel subfamily A member regulatory beta subunit 1	GO:0004033,GO:0005249,GO:0005515,GO:0005829,GO:0005886,GO:0007420,GO:0007507,GO:0007519,GO:0007611,GO:0008076,GO:0015459,GO:0016020,GO:0019904,GO:0030424,GO:0031234,GO:0032839,GO:0034705,GO:0043025,GO:0043204,GO:0044224,GO:0044325,GO:0045445,GO:0047834,GO:0060539,GO:0070402,GO:0071805,GO:1901016,GO:1901379,GO:1902259,GO:1902260,GO:1903817,GO:1990635	aldo-keto reductase (NADP) activity|voltage-gated potassium channel activity|protein binding|cytosol|plasma membrane|brain development|heart development|skeletal muscle tissue development|learning or memory|voltage-gated potassium channel complex|potassium channel regulator activity|membrane|protein domain specific binding|axon|extrinsic component of cytoplasmic side of plasma membrane|dendrite c…
Kcnk2	22.213	36.9806	7.44539	0.200005	-2.32189	0.00353903	0.714206	Down	0.00715854	0.142535	0.0279289	0.0217456	0.413492	0.131368	0.140095	0.410451	170899	potassium two pore domain channel subfamily K member 2	GO:0003231,GO:0005249,GO:0005515,GO:0005634,GO:0005783,GO:0005789,GO:0005886,GO:0005887,GO:0006813,GO:0007186,GO:0007613,GO:0008076,GO:0009612,GO:0009986,GO:0010942,GO:0015271,GO:0016324,GO:0019870,GO:0022841,GO:0030322,GO:0030424,GO:0042391,GO:0043005,GO:0043025,GO:0043679,GO:0044305,GO:0048678,GO:0060044,GO:0071456,GO:0071805,GO:0090102,GO:0097449,GO:1900039,GO:2000279	cardiac ventricle development|voltage-gated potassium channel activity|protein binding|nucleus|endoplasmic reticulum|endoplasmic reticulum membrane|plasma membrane|integral component of plasma membrane|potassium ion transport|G protein-coupled receptor signaling pathway|memory|voltage-gated potassium channel complex|response to mechanical stimulus|cell surface|positive regulation of cell death|ou…	rno04927,rno04934,rno04971	Cortisol synthesis and secretion|Cushing syndrome|Gastric acid secretion
Kctd8	2.82153	5.15421	0.488853	0.097101	-3.36437	0.0281832	0.999954	Down	0	0	0.0180997	0	0.0191407	0.00945941	0.0726321	0.0886662	364148	potassium channel tetramerization domain containing 8	GO:0008277,GO:0043235	regulation of G protein-coupled receptor signaling pathway|receptor complex
Klra5	2.25505	4.26566	0.244426	0.0713744	-3.80845	0.0125397	0.999954	Down	0	0	0.0110544	0	0.0701412	0.0924377	0.0110901	0.0216612	297666	killer cell lectin-like receptor, subfamily A, member 5	GO:0016021,GO:0030101	integral component of membrane|natural killer cell activation
LOC100359613	39.621	25.9844	53.2575	2.03791	1.02709	0.00470551	0.755311	Up	1.9949	1.38332	1.71344	1.20596	1.50487	0.516045	0.466159	0.739787	100359613
LOC100359616	15.5894	9.51216	21.6667	2.27884	1.1883	0.0243868	0.999954	Up	0.918644	0.389664	0.565906	0.244787	0.22442	0.123233	0.212899	0.369632	100359616
LOC100360449	41.0214	19.9697	62.0732	3.1134	1.63849	0.000467228	0.306039	Up	4.60856	1.48003	1.37752	1.88165	0.958383	0.909384	0.327306	0.81688	100360449		GO:0019843	rRNA binding	rno03010,rno05171	Ribosome|Coronavirus disease - COVID-19
LOC100360491	17.7068	9.884	25.5295	2.60736	1.38259	0.0284864	0.999954	Up	1.90046	0.415829	0.784236	0.703127	0.188486	0.633426	0.143048	0.45403	100360491		GO:0003723,GO:0003735,GO:0006412,GO:0022625	RNA binding|structural constituent of ribosome|translation|cytosolic large ribosomal subunit
LOC100361008	101.389	142.425	60.3528	0.423209	-1.24056	0.0113711	0.960257	Down	0.469783	2.67256	4.0406	2.7244	7.26849	5.79093	5.93417	5.59129	100361008
LOC100361756	8.20166	2.89237	13.511	4.77483	2.25545	0.0210854	0.999954	Up	1.59122	0.362092	0.620811	0.902284	0	0.324453	0.373687	0	100361756				rno03010,rno05171	Ribosome|Coronavirus disease - COVID-19
LOC100362298	34.8821	17.7743	51.99	2.9343	1.55301	0.000172878	0.195911	Up	4.45495	2.15692	2.03394	1.2957	1.07546	0.966356	0.556498	0.815219	100362298		GO:0003723,GO:0003735,GO:0006412	RNA binding|structural constituent of ribosome|translation
LOC100362479	21.1662	12.6974	29.6351	2.34973	1.2325	0.00740997	0.802674	Up	1.78586	0.518348	1.20865	0.8488	0.526302	0.631674	0.285305	0.417945	100362479
LOC100362684	25.7282	16.2433	35.2132	2.16913	1.11712	0.0113272	0.960257	Up	2.51663	1.49719	1.29952	1.59891	1.37426	1.05648	0.386283	0.471558	100362684		GO:0003723,GO:0006412	RNA binding|translation	rno03010,rno05171	Ribosome|Coronavirus disease - COVID-19
LOC100362895	47.9111	27.7653	68.0569	2.4452	1.28995	0.0197291	0.999954	Up	2.92126	0.973174	0.481303	1.07927	1.11976	0.281727	0.366969	0.528145	100362895		GO:0002218,GO:0002230,GO:0005515,GO:0005634,GO:0005737,GO:0005739,GO:0005765,GO:0009408,GO:0009409,GO:0016787,GO:0030235,GO:0030911,GO:0032728,GO:0042470,GO:0042981,GO:0043202,GO:0043209,GO:0045429,GO:0046677,GO:0061635,GO:0061684,GO:0098586	activation of innate immune response|positive regulation of defense response to virus by host|protein binding|nucleus|cytoplasm|mitochondrion|lysosomal membrane|response to heat|response to cold|hydrolase activity|nitric-oxide synthase regulator activity|TPR domain binding|positive regulation of interferon-beta production|melanosome|regulation of apoptotic process|lysosomal lumen|myelin sheath|po…
LOC100362987	3.48712	1.24726	5.72698	4.65946	2.22016	0.0436682	0.999954	Up	0.17298	0.0109341	0.0562397	0.0350309	0.0118949	0.011757	0.0225684	0.0110202	100362987		GO:0000028,GO:0003723,GO:0003735,GO:0006412,GO:0022627	ribosomal small subunit assembly|RNA binding|structural constituent of ribosome|translation|cytosolic small ribosomal subunit	rno03010,rno05171	Ribosome|Coronavirus disease - COVID-19
LOC100363869	53.3379	26.9263	79.7494	2.96322	1.56716	0.0043258	0.750194	Up	9.2227	3.02695	2.2736	2.00114	1.72487	1.44656	0.446269	1.93702	100363869
LOC100364427	17.7817	8.95614	26.6073	2.96146	1.56631	0.00379687	0.726435	Up	2.16157	1.41513	1.50595	0.416904	0.796281	0.314821	0.352521	0.442638	100364427
LOC100911055	11.4245	5.60828	17.2407	3.06596	1.61634	0.0024812	0.630225	Up	0.523044	0.256513	0.211101	0.255678	0.167432	0.0919395	0.0705939	0.086178	100911055
LOC100911252	77.0358	50.5794	103.492	2.05062	1.03606	0.000755146	0.329975	Up	6.20844	2.84293	3.44064	2.21456	1.92841	1.72625	1.48424	2.0563	100911252
LOC100912582	11.7624	7.34173	16.1831	2.19636	1.13512	0.0220706	0.999954	Up	0.113781	0.0931704	0.0504447	0.0733161	0.0426767	0.021091	0.0455465	0.044481	100912582
LOC102546663	2.15127	0.272279	4.03025	13.4115	3.7454	0.0171204	0.999954	Up	0.142693	0.450981	0.0927854	0.0481622	0	0.0484923	0	0	102546663
LOC103692829	21.3543	9.84762	32.861	3.3428	1.74106	0.000768063	0.329975	Up	2.10657	1.22644	0.829083	0.711017	0.457443	0.452141	0.10849	0.459124	103692829		GO:0019843	rRNA binding
LOC108350501	18.1367	5.90376	30.3697	5.2532	2.3932	9.17e-06	0.0270058	Up	3.4616	1.67456	1.51591	1.93139	0.218604	0.792257	0.345635	0.27004	108350501		GO:0002181,GO:0005791,GO:0008270,GO:0042788	cytoplasmic translation|rough endoplasmic reticulum|zinc ion binding|polysomal ribosome	rno03010,rno05171	Ribosome|Coronavirus disease - COVID-19
LOC108351058	13.6646	8.54499	18.7841	2.22278	1.15236	0.0167456	0.999954	Up	1.80483	0.798587	0.821511	1.09651	0.434379	0.736019	0.41208	0.459931	108351058
LOC108351482	7.80978	4.12346	11.4961	2.7783	1.4742	0.0330302	0.999954	Up	1.53499	1.05112	0.998119	0.345396	0.351841	0.0869408	0.417223	0.570448	108351482		GO:0002181,GO:0005791,GO:0008270,GO:0042788	cytoplasmic translation|rough endoplasmic reticulum|zinc ion binding|polysomal ribosome	rno03010,rno05171	Ribosome|Coronavirus disease - COVID-19
LOC108352861	4.40792	0.929311	7.88652	8.24791	3.04403	0.011472	0.960257	Up	1.70004	0.293072	0.226113	0.312983	0.159412	0	0	0.14769	108352861
LOC120093247	5.86723	2.95303	8.78142	2.96377	1.56743	0.032243	0.999954	Up	0.33837	0.320827	0.412545	0.385452	0.0436272	0.0862431	0.082775	0.282935	120093247
LOC120094192	8.01118	1.49848	14.5239	9.72472	3.28166	0.0182044	0.999954	Up	0.493793	0.0851256	0	0.30303	0	0	0.0585676	0.0285987	120094192
LOC120094360	40.7337	25.4431	56.0242	2.21442	1.14693	0.00117115	0.435092	Up	6.87721	3.08873	3.17739	3.15197	1.41872	2.06652	1.70007	2.14455	120094360
LOC120095229	1.62271	0.238916	3.0065	10.0079	3.32307	0.0279953	0.999954	Up	0.0664999	0.063052	0.0162155	0.0505019	0	0	0	0.0158872	120095229
LOC120095308	23.9737	15.1518	32.7956	2.17471	1.12083	0.0476377	0.999954	Up	0.744235	0.793855	0.771274	0.682942	0.479783	0.663912	0.204819	0.0666757	120095308
LOC120099223	60.4739	84.9383	36.0095	0.423422	-1.23983	2.24e-05	0.0471693	Down	0.989271	1.19379	0.906426	1.12313	1.85527	2.35334	3.05071	2.86476	120099223
LOC120103572	79.2057	49.6559	108.756	2.19302	1.13292	0.00212519	0.569242	Up	10.6327	3.9936	4.95995	3.06867	2.91401	2.40892	1.80943	3.1906	120103572
LOC303140	16.474	25.2001	7.74794	0.306905	-1.70414	0.0231739	0.999954	Down	0.0361772	0.0171508	0.0441077	0.041211	0.186578	0.0138312	0.212399	0.0561791	303140				rno05231	Choline metabolism in cancer
LOC679594	2.00827	0.238916	3.77763	12.6638	3.66264	0.0460158	0.999954	Up	0.681481	0	0.110783	0.115008	0	0	0	0.0542698	679594
LOC680121	211.232	111.533	310.931	2.78871	1.4796	0.00090282	0.359469	Up	9.18012	2.41056	1.78347	2.57434	1.89896	1.40452	1.00491	1.37635	680121		GO:0005524,GO:0005634,GO:0005737,GO:0005764,GO:0005776,GO:0005829,GO:0005886,GO:0016192,GO:0016887,GO:0030425,GO:0031072,GO:0034620,GO:0042026,GO:0043195,GO:0044183,GO:0051082,GO:0051085,GO:0051787,GO:0061738,GO:0061740,GO:0072318,GO:0099523,GO:0099524,GO:1904764,GO:1990832,GO:1990833	ATP binding|nucleus|cytoplasm|lysosome|autophagosome|cytosol|plasma membrane|vesicle-mediated transport|ATPase|dendrite|heat shock protein binding|cellular response to unfolded protein|protein refolding|terminal bouton|protein folding chaperone|unfolded protein binding|chaperone cofactor-dependent protein refolding|misfolded protein binding|late endosomal microautophagy|protein targeting to lysos…
LOC683961	25.5351	15.6448	35.4255	2.26331	1.17844	0.00203074	0.567391	Up	2.73585	1.63832	1.31083	1.11782	1.08917	0.587207	0.704492	0.688011	683961				rno03010,rno05171	Ribosome|Coronavirus disease - COVID-19
LOC685157	15.1147	0	30.2293	2.27399e+06	21.1168	4.47e-10	3.29e-06	Up	0	2.37078	0	0	0	0	0	0	685157	similar to paired immunoglobin-like type 2 receptor beta	GO:0016021,GO:0042288	integral component of membrane|MHC class I protein binding
LOC685291	6.3176	11.4023	1.23291	0.108662	-3.20208	0.00485512	0.755311	Down	0.0249532	0.0354892	0	0	0.334599	0.17808	0.0366256	0.0476917	685291
LOC685668	4.41373	6.83312	1.99435	0.291476	-1.77855	0.0432764	0.999954	Down	0.0140536	0.02665	0.05483	0.0142303	0.188446	0.100295	0.0687584	0.0402899	685668
LOC685963	13.6207	7.15504	20.0864	2.82266	1.49706	0.0101771	0.92549	Up	3.12247	1.15535	1.33708	0.616921	0.628433	0.621149	0.298086	0.655002	685963				rno03010,rno05171	Ribosome|Coronavirus disease - COVID-19
LOC689481	1.73795	0.238916	3.23699	10.7932	3.43205	0.0156145	0.999954	Up	0.195915	0.139318	0.143317	0.148783	0	0	0	0.0468052	689481
LOC690251	12.1478	18.3931	5.9025	0.323072	-1.63007	0.00118135	0.435092	Down	0.0828345	0.0436332	0.0538629	0.0372781	0.265816	0.159518	0.153103	0.11434	690251		GO:0005730,GO:0019783	nucleolus|ubiquitin-like protein-specific protease activity
LOC690468	16.3116	8.5244	24.0988	2.82336	1.49741	0.0475914	0.999954	Up	3.67501	1.26034	0.762658	1.90019	1.04848	0.797172	0	0.89666	690468				rno03010,rno05171	Ribosome|Coronavirus disease - COVID-19
LOC691352	3.8392	0	7.6784	42.2312	5.40024	0.0196101	0.999954	Up	0.421609	0.23985	0	0	0	0	0	0	691352	similar to Robo-1
LOC691485	1.71456	3.42912	0	0.0536287	-4.22085	0.0410379	0.999954	Down	0	0	0	0	0.00885333	0	0.050393	0.0574164	691485		GO:0005886,GO:0016021	plasma membrane|integral component of membrane
Lilrb3	314.804	139.038	490.569	3.5275	1.81865	0.000892916	0.359469	Up	4.60946	0.831161	0.888994	5.02011	1.26348	0.810854	0.53966	0.693468	308350		GO:0016021	integral component of membrane	rno04380,rno04662	Osteoclast differentiation|B cell receptor signaling pathway
Lpo	20.3662	9.9233	30.809	3.08744	1.62641	0.0298046	0.999954	Up	0.118164	0.256086	0.222275	0.40168	0.0348235	0.0172099	0.0578126	0.22584	287610	lactoperoxidase	GO:0001580,GO:0004601,GO:0005615,GO:0005737,GO:0006979,GO:0016323,GO:0018969,GO:0020037,GO:0036393,GO:0042742,GO:0098869	detection of chemical stimulus involved in sensory perception of bitter taste|peroxidase activity|extracellular space|cytoplasm|response to oxidative stress|basolateral plasma membrane|thiocyanate metabolic process|heme binding|thiocyanate peroxidase activity|defense response to bacterium|cellular oxidant detoxification	rno04970	Salivary secretion
Lrfn3	82.3981	112.302	52.4945	0.469148	-1.09189	0.00997421	0.917859	Down	1.20434	0.454646	0.500327	0.22583	1.61031	1.5348	0.94932	0.969737	308495	leucine rich repeat and fibronectin type III domain containing 3	GO:0009986,GO:0030424,GO:0030425,GO:0098978,GO:0099059,GO:0099060,GO:0099061,GO:0099179,GO:0099560,GO:1905606	cell surface|axon|dendrite|glutamatergic synapse|integral component of presynaptic active zone membrane|integral component of postsynaptic specialization membrane|integral component of postsynaptic density membrane|regulation of synaptic membrane adhesion|synaptic membrane adhesion|regulation of presynapse assembly
Ly6al	16.0036	0	32.0071	175.793	7.45774	0.00527901	0.755311	Up	0.0219041	2.51297	0.0213646	0.0221794	0	0	0	0	362935	lymphocyte antigen 6 complex, locus A-like
Mcoln3	5.79818	3.07331	8.52305	2.82883	1.50021	0.0333244	0.999954	Up	0.0934418	0.0775224	0.113925	0.106443	0.0240955	0.0714487	0.0228585	0.0223238	308022	mucolipin TRP cation channel 3	GO:0005737,GO:0005765,GO:0005886,GO:0007605,GO:0007626,GO:0010008,GO:0016020,GO:0016021,GO:0042491,GO:0051209,GO:0072345	cytoplasm|lysosomal membrane|plasma membrane|sensory perception of sound|locomotory behavior|endosome membrane|membrane|integral component of membrane|inner ear auditory receptor cell differentiation|release of sequestered calcium ion into cytosol|NAADP-sensitive calcium-release channel activity	rno04020	Calcium signaling pathway
Milr1	5.4599	2.27184	8.64796	3.86386	1.95004	0.0448738	0.999954	Up	0.222681	0.0301622	0.0723988	0.0536858	0.021875	0.0216215	0.0518801	0	59105	mast cell immunoglobulin-like receptor 1	GO:0004888,GO:0005887,GO:0007166,GO:0016021,GO:0033004,GO:0043303,GO:0098742	transmembrane signaling receptor activity|integral component of plasma membrane|cell surface receptor signaling pathway|integral component of membrane|negative regulation of mast cell activation|mast cell degranulation|cell-cell adhesion via plasma-membrane adhesion molecules
Mk1	4.62362	2.22705	7.02019	3.15392	1.65715	0.0283943	0.999954	Up	0.0740779	0.0903049	0.0619315	0.0642936	0.0327467	0.0323671	0.0103552	0.0202259	171436	Mk1 protein	GO:0003779,GO:0005737,GO:0030036,GO:0030833,GO:0032233	actin binding|cytoplasm|actin cytoskeleton organization|regulation of actin filament polymerization|positive regulation of actin filament bundle assembly	rno04015,rno04810,rno05014,rno05132	Rap1 signaling pathway|Regulation of actin cytoskeleton|Amyotrophic lateral sclerosis|Salmonella infection
Mlc1	381.753	4.10801	759.397	185.913	7.53848	2.66e-09	1.31e-05	Up	0.0711354	4.16246	16.9394	8.67443	0.010482	0.0725233	0.0397754	0.0388449	315215	modulator of VRAC current 1	GO:0005216,GO:0005737,GO:0005764,GO:0005768,GO:0005769,GO:0005783,GO:0005829,GO:0005886,GO:0005901,GO:0005911,GO:0015031,GO:0016021,GO:0016192,GO:0016323,GO:0016324,GO:0030136,GO:0031410,GO:0032388,GO:0034220,GO:0042802,GO:0044877,GO:0045121,GO:0047484,GO:0048471,GO:0055037,GO:0071397,GO:0072584,GO:0097450	ion channel activity|cytoplasm|lysosome|endosome|early endosome|endoplasmic reticulum|cytosol|plasma membrane|caveola|cell-cell junction|protein transport|integral component of membrane|vesicle-mediated transport|basolateral plasma membrane|apical plasma membrane|clathrin-coated vesicle|cytoplasmic vesicle|positive regulation of intracellular transport|ion transmembrane transport|identical protei…
Ms4a7	12.0854	6.26001	17.9109	2.8449	1.50838	0.0178534	0.999954	Up	0.474785	0.140678	0.217074	0.240377	0.214255	0.0907592	0.0290365	0.0567144	293744	membrane spanning 4-domains A7	GO:0005802,GO:0016021	trans-Golgi network|integral component of membrane
Naa11	9.71289	16.5159	2.90994	0.177482	-2.49425	0.0160107	0.999954	Down	0.0407904	0.0154702	0.0318286	0.00826063	0.0168296	0.033269	0.0798279	0.405394	289482	N(alpha)-acetyltransferase 11, NatA catalytic subunit	GO:0004596,GO:0005634,GO:0005654,GO:0005794,GO:0005813,GO:0005829,GO:0006474,GO:0017198,GO:0018002,GO:0031415,GO:1990189,GO:1990190	peptide alpha-N-acetyltransferase activity|nucleus|nucleoplasm|Golgi apparatus|centrosome|cytosol|N-terminal protein amino acid acetylation|N-terminal peptidyl-serine acetylation|N-terminal peptidyl-glutamic acid acetylation|NatA complex|peptide-serine-N-acetyltransferase activity|peptide-glutamate-N-acetyltransferase activity
Nfasc	6.57246	10.3939	2.75103	0.264709	-1.91752	0.0308197	0.999954	Down	0.0071282	0.00901149	0.00463509	0.00481187	0.0416642	0.0411813	0.00232501	0.0158944	116690	neurofascin	GO:0002175,GO:0005515,GO:0005886,GO:0005887,GO:0005918,GO:0007155,GO:0007411,GO:0007422,GO:0016021,GO:0019226,GO:0019904,GO:0030424,GO:0030425,GO:0030913,GO:0033010,GO:0033268,GO:0033270,GO:0034113,GO:0042552,GO:0043194,GO:0045162,GO:0050808,GO:0071205,GO:0072659,GO:0086080,GO:0097454	protein localization to paranode region of axon|protein binding|plasma membrane|integral component of plasma membrane|septate junction|cell adhesion|axon guidance|peripheral nervous system development|integral component of membrane|transmission of nerve impulse|protein domain specific binding|axon|dendrite|paranodal junction assembly|paranodal junction|node of Ranvier|paranode region of axon|hete…	rno04514	Cell adhesion molecules
Npffr2	1.57976	2.93062	0.228898	0.103299	-3.2751	0.0302363	0.999954	Down	0.0210132	0	0	0	0.0866977	0.0642696	0.0205617	0.0803228	78964	neuropeptide FF receptor 2	GO:0004930,GO:0005886,GO:0005887,GO:0007186,GO:0007218,GO:0008188,GO:0015629,GO:0031628,GO:0042277,GO:0043408,GO:0045761,GO:2000479	G protein-coupled receptor activity|plasma membrane|integral component of plasma membrane|G protein-coupled receptor signaling pathway|neuropeptide signaling pathway|neuropeptide receptor activity|actin cytoskeleton|opioid receptor binding|peptide binding|regulation of MAPK cascade|regulation of adenylate cyclase activity|regulation of cAMP-dependent protein kinase activity	rno04080	Neuroactive ligand-receptor interaction
Nptxr	17.0654	23.8204	10.3103	0.432042	-1.21076	0.0103836	0.932755	Down	0.0597027	0.0617533	0.0370568	0.0604532	0.134359	0.094068	0.207125	0.0829864	81005	neuronal pentraxin receptor	GO:0005615,GO:0005886,GO:0008029,GO:0016021,GO:0019903,GO:0031175,GO:0042542,GO:0044877,GO:0046872,GO:0098962,GO:0098978,GO:0099150,GO:0099645	extracellular space|plasma membrane|pentraxin receptor activity|integral component of membrane|protein phosphatase binding|neuron projection development|response to hydrogen peroxide|protein-containing complex binding|metal ion binding|regulation of postsynaptic neurotransmitter receptor activity|glutamatergic synapse|regulation of postsynaptic specialization assembly|neurotransmitter receptor lo…
Olr1432	3.16724	0	6.33449	34.8277	5.12216	0.029924	0.999954	Up	0.352425	0.334153	0	0	0	0	0	0	287321	olfactory receptor 1432	GO:0004930,GO:0004984,GO:0005549,GO:0005886,GO:0007186,GO:0016021,GO:0050911	G protein-coupled receptor activity|olfactory receptor activity|odorant binding|plasma membrane|G protein-coupled receptor signaling pathway|integral component of membrane|detection of chemical stimulus involved in sensory perception of smell	rno04740	Olfactory transduction
Osbpl3	101.712	143.979	59.4459	0.412703	-1.27683	0.00538336	0.755311	Down	0.081938	0.0650056	0.151685	0.0931273	0.305293	0.0750125	0.391069	0.207739	362360		GO:0005829,GO:0005886,GO:0015248,GO:0015485,GO:0015918,GO:0016020,GO:0031965,GO:0032934,GO:0043231,GO:0097038	cytosol|plasma membrane|sterol transporter activity|cholesterol binding|sterol transport|membrane|nuclear membrane|sterol binding|intracellular membrane-bounded organelle|perinuclear endoplasmic reticulum
Osm	3.05003	0.975851	5.12422	5.24132	2.38993	0.0321702	0.999954	Up	0.108805	0.0375141	0.0192955	0.0400628	0.0102026	0.0100844	0	0.0189048	289747	oncostatin M	GO:0005125,GO:0005147,GO:0005615,GO:0006955,GO:0007260,GO:0007422,GO:0008083,GO:0008284,GO:0009408,GO:0014068,GO:0032740,GO:0033138,GO:0038165,GO:0040008,GO:0042531,GO:0043410,GO:0045835,GO:0045944,GO:0046888,GO:0048266,GO:0050729,GO:0050731,GO:0051897,GO:2001235	cytokine activity|oncostatin-M receptor binding|extracellular space|immune response|tyrosine phosphorylation of STAT protein|peripheral nervous system development|growth factor activity|positive regulation of cell population proliferation|response to heat|positive regulation of phosphatidylinositol 3-kinase signaling|positive regulation of interleukin-17 production|positive regulation of peptidyl…	rno04060,rno04151,rno04630	Cytokine-cytokine receptor interaction|PI3K-Akt signaling pathway|JAK-STAT signaling pathway
Pcyox1l	9.77836	5.44138	14.1153	2.60556	1.3816	0.00620955	0.773092	Up	0.21301	0.154444	0.207763	0.126875	0.0775456	0.0638723	0.0735646	0.0598697	307396	prenylcysteine oxidase 1 like	GO:0001735,GO:0030327,GO:0030328	prenylcysteine oxidase activity|prenylated protein catabolic process|prenylcysteine catabolic process
Pde1b	5.3879	1.9539	8.8219	4.50766	2.17238	0.00654744	0.773092	Up	0.128344	0.0608447	0.0469435	0.0487339	0.0248217	0.00817799	0.0235474	0.00766551	29691	phosphodiesterase 1B	GO:0001505,GO:0001975,GO:0004112,GO:0004114,GO:0004115,GO:0005516,GO:0005737,GO:0007165,GO:0007626,GO:0008542,GO:0030224,GO:0036006,GO:0042053,GO:0042428,GO:0043025,GO:0046872,GO:0047555,GO:0048101,GO:0097011	regulation of neurotransmitter levels|response to amphetamine|cyclic-nucleotide phosphodiesterase activity|3',5'-cyclic-nucleotide phosphodiesterase activity|3',5'-cyclic-AMP phosphodiesterase activity|calmodulin binding|cytoplasm|signal transduction|locomotory behavior|visual learning|monocyte differentiation|cellular response to macrophage colony-stimulating factor stimulus|regulation of dopami…	rno00230,rno04020,rno04740,rno04742,rno04924,rno05032	Purine metabolism|Calcium signaling pathway|Olfactory transduction|Taste transduction|Renin secretion|Morphine addiction
Pnpla3	25.5758	8.82033	42.3312	4.80747	2.26528	0.0196003	0.999954	Up	0.0477539	1.24967	0.0558932	0.145063	0.0788104	0.126583	0.0747645	0.0547616	362972	patatin-like phospholipase domain containing 3	GO:0001676,GO:0002021,GO:0003841,GO:0004623,GO:0004806,GO:0005737,GO:0005811,GO:0006650,GO:0006654,GO:0009744,GO:0016020,GO:0019432,GO:0019433,GO:0032869,GO:0034389,GO:0035727,GO:0036042,GO:0036153,GO:0042171,GO:0050872,GO:0051264,GO:0051265,GO:0055088,GO:1905243	long-chain fatty acid metabolic process|response to dietary excess|1-acylglycerol-3-phosphate O-acyltransferase activity|phospholipase A2 activity|triglyceride lipase activity|cytoplasm|lipid droplet|glycerophospholipid metabolic process|phosphatidic acid biosynthetic process|response to sucrose|membrane|triglyceride biosynthetic process|triglyceride catabolic process|cellular response to insulin…	rno00561	Glycerolipid metabolism
Podnl1	1.85777	0.494078	3.22146	6.50392	2.70131	0.0494601	0.999954	Up	0.0584529	0.0332534	0.0228053	0.0355126	0	0	0.0114394	0.0111718	288907		GO:0005615,GO:0062023	extracellular space|collagen-containing extracellular matrix
RGD1559482	49.5053	32.2254	66.7851	2.08262	1.0584	0.0260137	0.999954	Up	2.00169	2.83269	1.63185	1.33107	0.708769	1.85799	0.701616	0.513902	498022	similar to immunoglobulin superfamily, member 7	GO:0004888,GO:0005886,GO:0016021	transmembrane signaling receptor activity|plasma membrane|integral component of membrane
RGD1559955	134.702	75.5361	193.869	2.56612	1.35959	5.27e-05	0.097104	Up	14.0905	5.32785	7.63988	6.20708	4.52264	3.12481	1.70785	3.78328	367324		GO:0003735,GO:0005840,GO:0006412	structural constituent of ribosome|ribosome|translation
RGD1560124	6.03695	2.99341	9.08049	3.07478	1.62048	0.0499877	0.999954	Up	0.824576	0.169962	0.244777	0.108905	0.110938	0.146203	0.0701616	0.10278	302497
RGD1564597	12.1183	6.78741	17.4492	2.59722	1.37697	0.00595535	0.762906	Up	0.702189	0.525618	0.720941	0.598751	0.228721	0.414463	0.10849	0.247221	501042
RGD1564698	8.37277	3.46113	13.2844	3.86529	1.95058	0.00807517	0.832004	Up	0.250671	0.0475349	0.185818	0.0609174	0.0517118	0.04089	0.0294343	0.0191638	497882
RGD1566369	10.3222	6.30476	14.3397	2.30957	1.20763	0.0417782	0.999954	Up	1.10452	0.448821	0.461705	0.2796	0.203441	0.36195	0.231596	0.188482	291353		GO:0006412	translation
RT1-A3	242.049	5.94903	478.15	80.405	6.32921	6.44e-05	0.103656	Up	0.189459	13.9966	0.184793	13.6207	0.146565	0.160963	0	0.075438	309627	RT1 class I, locus A3	GO:0005515	protein binding	rno04144,rno04145,rno04218,rno04514,rno04612,rno04650,rno04940,rno05163,rno05165,rno05166,rno05167,rno05168,rno05169,rno05170,rno05203,rno05320,rno05330,rno05332,rno05416	Endocytosis|Phagosome|Cellular senescence|Cell adhesion molecules|Antigen processing and presentation|Natural killer cell mediated cytotoxicity|Type I diabetes mellitus|Human cytomegalovirus infection|Human papillomavirus infection|Human T-cell leukemia virus 1 infection|Kaposi sarcoma-associated herpesvirus infection|Herpes simplex virus 1 infection|Epstein-Barr virus infection|Human immunodefic…
RT1-Bb	727.872	455.001	1000.74	2.19841	1.13646	0.00196065	0.566358	Up	10.9432	21.8716	10.7923	23.2169	14.1542	5.61379	6.93476	5.99236	309622	RT1 class II, locus Bb	GO:0002250,GO:0002344,GO:0002504,GO:0002579,GO:0002827,GO:0005769,GO:0005771,GO:0005794,GO:0005886,GO:0006955,GO:0006959,GO:0009897,GO:0009986,GO:0015643,GO:0016021,GO:0019882,GO:0019886,GO:0031625,GO:0042130,GO:0042605,GO:0042613,GO:0044877,GO:0046635,GO:0048002,GO:0050832,GO:0050852,GO:0071315,GO:0071346,GO:0071385,GO:0071549,GO:1990405	adaptive immune response|B cell affinity maturation|antigen processing and presentation of peptide or polysaccharide antigen via MHC class II|positive regulation of antigen processing and presentation|positive regulation of T-helper 1 type immune response|early endosome|multivesicular body|Golgi apparatus|plasma membrane|immune response|humoral immune response|external side of plasma membrane|cel…	rno04145,rno04514,rno04612,rno04640,rno04658,rno04659,rno04672,rno04940,rno05140,rno05145,rno05150,rno05152,rno05164,rno05166,rno05168,rno05169,rno05310,rno05320,rno05321,rno05322,rno05323,rno05330,rno05332,rno05416	Phagosome|Cell adhesion molecules|Antigen processing and presentation|Hematopoietic cell lineage|Th1 and Th2 cell differentiation|Th17 cell differentiation|Intestinal immune network for IgA production|Type I diabetes mellitus|Leishmaniasis|Toxoplasmosis|Staphylococcus aureus infection|Tuberculosis|Influenza A|Human T-cell leukemia virus 1 infection|Herpes simplex virus 1 infection|Epstein-Barr vi…
Rfx6	107.268	146.844	67.6914	0.462134	-1.11362	0.00774229	0.826517	Down	0.735505	0.405613	0.622225	0.273582	1.16894	1.89759	0.682982	0.645488	294395	regulatory factor X, 6	GO:0000976,GO:0000977,GO:0000978,GO:0000981,GO:0001228,GO:0003309,GO:0003310,GO:0003311,GO:0005634,GO:0006357,GO:0031018,GO:0035774,GO:0042593,GO:0045893,GO:0045944,GO:0050796,GO:0090104	transcription cis-regulatory region binding|RNA polymerase II transcription regulatory region sequence-specific DNA binding|RNA polymerase II cis-regulatory region sequence-specific DNA binding|DNA-binding transcription factor activity, RNA polymerase II-specific|DNA-binding transcription activator activity, RNA polymerase II-specific|type B pancreatic cell differentiation|pancreatic A cell diffe…	rno04950	Maturity onset diabetes of the young
Rgs16	1025.77	1724.79	326.742	0.189449	-2.40012	0.0428889	0.999954	Down	31.7085	17.031	2.65583	6.67046	203.304	103.519	10.0559	3.94505	360857	regulator of G-protein signaling 16	GO:0005096,GO:0005737,GO:0007186,GO:0009968,GO:0031224,GO:0043547,GO:0045121	GTPase activator activity|cytoplasm|G protein-coupled receptor signaling pathway|negative regulation of signal transduction|intrinsic component of membrane|positive regulation of GTPase activity|membrane raft
Rps12l2	8.50478	3.83665	13.1729	3.39059	1.76154	0.00955963	0.908031	Up	0.843616	0.282309	0.726033	0.753724	0.460673	0.151778	0.0971164	0.0948444	100360558
S100a8	14.756	20.2263	9.28581	0.456333	-1.13184	0.0118985	0.979264	Down	0.373389	0.404605	0.676357	0.486106	1.59557	0.924494	0.678537	1.22338	116547	S100 calcium binding protein A8	GO:0002523,GO:0002526,GO:0002544,GO:0002793,GO:0005509,GO:0005615,GO:0005829,GO:0005886,GO:0006914,GO:0006915,GO:0006919,GO:0006954,GO:0008017,GO:0008270,GO:0010043,GO:0014002,GO:0016209,GO:0018119,GO:0030593,GO:0032496,GO:0035425,GO:0035662,GO:0042060,GO:0045087,GO:0045111,GO:0045471,GO:0048306,GO:0050544,GO:0050729,GO:0050786,GO:0070488,GO:0098869,GO:2001244	leukocyte migration involved in inflammatory response|acute inflammatory response|chronic inflammatory response|positive regulation of peptide secretion|calcium ion binding|extracellular space|cytosol|plasma membrane|autophagy|apoptotic process|activation of cysteine-type endopeptidase activity involved in apoptotic process|inflammatory response|microtubule binding|zinc ion binding|response to zi…	rno04657	IL-17 signaling pathway
Scrn1	106.928	196.132	17.7244	0.0904677	-3.46645	0.000384247	0.295638	Down	0.0487252	0.0138597	0.237625	0.0444039	0.281447	0.630884	2.1932	0.61463	502776	secernin 1	GO:0005634,GO:0005737,GO:0006508,GO:0006887,GO:0016805,GO:0031965,GO:0070004	nucleus|cytoplasm|proteolysis|exocytosis|dipeptidase activity|nuclear membrane|cysteine-type exopeptidase activity
Sirpd	16.1006	27.3464	4.85485	0.175505	-2.51042	0.000290613	0.267582	Down	0.0471388	0.0893895	0.137933	0.16706	1.094	0.120146	0.761078	0.698226	100360722		GO:0005886,GO:0016021,GO:0050766,GO:0050870	plasma membrane|integral component of membrane|positive regulation of phagocytosis|positive regulation of T cell activation
Slc30a2	16.2394	5.38643	27.0924	5.06582	2.3408	0.00655963	0.773092	Up	0.0919887	0.0475742	0.252856	0.482661	0.00862575	0.0852577	0.0245488	0.0559405	25362	solute carrier family 30 member 2	GO:0005385,GO:0005737,GO:0005770,GO:0005886,GO:0006829,GO:0008324,GO:0010008,GO:0010043,GO:0016021,GO:0031410,GO:0042802,GO:0043231,GO:0061088,GO:0061090,GO:0071577,GO:0098655	zinc ion transmembrane transporter activity|cytoplasm|late endosome|plasma membrane|zinc ion transport|cation transmembrane transporter activity|endosome membrane|response to zinc ion|integral component of membrane|cytoplasmic vesicle|identical protein binding|intracellular membrane-bounded organelle|regulation of sequestering of zinc ion|positive regulation of sequestering of zinc ion|zinc ion t…
Slc35f1	2.59771	4.69262	0.502797	0.107119	-3.22272	0.0255012	0.999954	Down	0	0.00336445	0.00346102	0	0.00732015	0.00361766	0.0312496	0.0237367	502421	solute carrier family 35, member F1	GO:0016021,GO:0022857,GO:0055085	integral component of membrane|transmembrane transporter activity|transmembrane transport
Slc6a1	16.3438	27.3949	5.29263	0.192784	-2.37494	0.0376868	0.999954	Down	0.0247656	0.0821854	0.0120778	0.00626923	0.52367	0.183054	0.0121167	0.0118333	79212	solute carrier family 6 member 1	GO:0005332,GO:0005515,GO:0005886,GO:0005887,GO:0007612,GO:0007613,GO:0008306,GO:0009636,GO:0009744,GO:0009986,GO:0010033,GO:0010035,GO:0010243,GO:0010288,GO:0014054,GO:0014070,GO:0014074,GO:0015185,GO:0015378,GO:0030424,GO:0032229,GO:0032355,GO:0035725,GO:0042220,GO:0042802,GO:0043005,GO:0043025,GO:0046872,GO:0050808,GO:0051592,GO:0051939,GO:0098658,GO:0098719,GO:0098810,GO:0098982,GO:0099055,GO:…	gamma-aminobutyric acid:sodium symporter activity|protein binding|plasma membrane|integral component of plasma membrane|learning|memory|associative learning|response to toxic substance|response to sucrose|cell surface|response to organic substance|response to inorganic substance|response to organonitrogen compound|response to lead ion|positive regulation of gamma-aminobutyric acid secretion|respo…	rno04721,rno04727	Synaptic vesicle cycle|GABAergic synapse
Slc8a2	6.43421	9.98637	2.88205	0.2941	-1.76562	0.0358811	0.999954	Down	0.0225411	0	0.0263831	0.0045649	0.0418507	0.0643466	0.0220568	0.0516979	140447	solute carrier family 8 member A2	GO:0002931,GO:0005432,GO:0005515,GO:0005516,GO:0005739,GO:0005874,GO:0005886,GO:0005887,GO:0006814,GO:0006816,GO:0006874,GO:0007154,GO:0007611,GO:0007612,GO:0007613,GO:0010468,GO:0014069,GO:0015081,GO:0015085,GO:0015491,GO:0016020,GO:0016021,GO:0016323,GO:0021537,GO:0030001,GO:0030424,GO:0030425,GO:0032592,GO:0033280,GO:0035725,GO:0042383,GO:0042995,GO:0043025,GO:0043197,GO:0043204,GO:0043679,GO:…	response to ischemia|calcium:sodium antiporter activity|protein binding|calmodulin binding|mitochondrion|microtubule|plasma membrane|integral component of plasma membrane|sodium ion transport|calcium ion transport|cellular calcium ion homeostasis|cell communication|learning or memory|learning|memory|regulation of gene expression|postsynaptic density|sodium ion transmembrane transporter activity|c…	rno04020,rno04022,rno04260,rno04261,rno04371,rno04740,rno04961,rno04974,rno04978,rno05410,rno05412,rno05414	Calcium signaling pathway|cGMP-PKG signaling pathway|Cardiac muscle contraction|Adrenergic signaling in cardiomyocytes|Apelin signaling pathway|Olfactory transduction|Endocrine and other factor-regulated calcium reabsorption|Protein digestion and absorption|Mineral absorption|Hypertrophic cardiomyopathy|Arrhythmogenic right ventricular cardiomyopathy|Dilated cardiomyopathy
Slc8a3	5.64942	9.83676	1.46208	0.149943	-2.73752	0.0283835	0.999954	Down	0.0102932	0	0.0150595	0.0052113	0.00530854	0.00524701	0.0805763	0.1082	140448	solute carrier family 8 member A3	GO:0002244,GO:0005432,GO:0005516,GO:0005739,GO:0005741,GO:0005789,GO:0005874,GO:0005886,GO:0005887,GO:0006814,GO:0006851,GO:0006874,GO:0007154,GO:0007611,GO:0007612,GO:0007613,GO:0014069,GO:0014819,GO:0015368,GO:0015491,GO:0016020,GO:0016528,GO:0021537,GO:0030001,GO:0030424,GO:0030425,GO:0031226,GO:0031594,GO:0035725,GO:0042383,GO:0042552,GO:0042995,GO:0043025,GO:0043197,GO:0043204,GO:0043679,GO:…	hematopoietic progenitor cell differentiation|calcium:sodium antiporter activity|calmodulin binding|mitochondrion|mitochondrial outer membrane|endoplasmic reticulum membrane|microtubule|plasma membrane|integral component of plasma membrane|sodium ion transport|mitochondrial calcium ion transmembrane transport|cellular calcium ion homeostasis|cell communication|learning or memory|learning|memory|p…	rno04020,rno04022,rno04260,rno04261,rno04371,rno04740,rno04961,rno04974,rno04978,rno05410,rno05412,rno05414	Calcium signaling pathway|cGMP-PKG signaling pathway|Cardiac muscle contraction|Adrenergic signaling in cardiomyocytes|Apelin signaling pathway|Olfactory transduction|Endocrine and other factor-regulated calcium reabsorption|Protein digestion and absorption|Mineral absorption|Hypertrophic cardiomyopathy|Arrhythmogenic right ventricular cardiomyopathy|Dilated cardiomyopathy
St8sia1	182.861	277.013	88.7084	0.320313	-1.64244	0.0463036	0.999954	Down	0.43904	0.0827382	0.329814	0.135301	1.81142	0.0917454	0.60305	0.708816	25280	ST8 alpha-N-acetyl-neuraminide alpha-2,8-sialyltransferase 1	GO:0003828,GO:0005794,GO:0006486,GO:0006491,GO:0008284,GO:0008373,GO:0009311,GO:0016021,GO:0034605,GO:0097503	alpha-N-acetylneuraminate alpha-2,8-sialyltransferase activity|Golgi apparatus|protein glycosylation|N-glycan processing|positive regulation of cell population proliferation|sialyltransferase activity|oligosaccharide metabolic process|integral component of membrane|cellular response to heat|sialylation	rno00601,rno00603,rno00604	Glycosphingolipid biosynthesis - lacto and neolacto series|Glycosphingolipid biosynthesis - globo and isoglobo series|Glycosphingolipid biosynthesis - ganglio series
Sytl5	5.19923	8.46465	1.93382	0.231127	-2.11324	0.0321675	0.999954	Down	0.00634304	0.00150354	0.00309341	0.0016057	0.0327132	0.016167	0.00310338	0.00454616	302538	synaptotagmin-like 5	GO:0005543,GO:0005886,GO:0006886,GO:0006887,GO:0031267,GO:0042043,GO:0046872,GO:0070382	phospholipid binding|plasma membrane|intracellular protein transport|exocytosis|small GTPase binding|neurexin family protein binding|metal ion binding|exocytic vesicle
[truncated: 15 more rows]
